# Supplementary material for: Four new coelotine species (Araneae, Agelenidae, Coelotinae) from South China, with the first description of the male of Coelotes septus Wang, Yin, Peng & Xie, 1990
Source: Zookeys. 2021 Apr 8;1029:93–112. doi: 10.3897/zookeys.1029.63060 (PMC8050011; doi:10.3897/zookeys.1029.63060)
Supplement: XML Treatment for Coelotes septus [file zookeys.1029.63060-treatment1.xml]

<!DOCTYPE tp:taxon-treatment
  PUBLIC "-//TaxonX//DTD Taxonomic Treatment Publishing DTD v0 20100105//EN" "tax-treatment-NSO.dtd">
<tp:taxon-treatment xmlns:tp="http://www.plazi.org/taxpub"><tp:treatment-meta><kwd-group><label>Taxon classification</label><kwd><named-content xmlns:xlink="http://www.w3.org/1999/xlink" content-type="kingdom">Animalia</named-content></kwd><kwd><named-content xmlns:xlink="http://www.w3.org/1999/xlink" content-type="order">Araneae</named-content></kwd><kwd><named-content xmlns:xlink="http://www.w3.org/1999/xlink" content-type="family">Agelenidae</named-content></kwd></kwd-group><mixed-citation publication-type="journal"><person-group><name><surname>Liu</surname><given-names>Ji-he</given-names></name><name><surname>Xiao</surname><given-names>Yong-hong</given-names></name><name><surname>Zhang</surname><given-names>Meng-zhen</given-names></name><name><surname>Xu</surname><given-names>Xiang</given-names></name><name><surname>Liu</surname><given-names>Ke-ke</given-names></name></person-group><article-title>Four new coelotine species (<tp:taxon-name><tp:taxon-name-part taxon-name-part-type="order">Araneae</tp:taxon-name-part></tp:taxon-name>, <tp:taxon-name><tp:taxon-name-part taxon-name-part-type="family">Agelenidae</tp:taxon-name-part></tp:taxon-name>, <tp:taxon-name><tp:taxon-name-part taxon-name-part-type="genus" reg="Coelotinae">Coelotinae</tp:taxon-name-part></tp:taxon-name>) from South China, with the first description of the male of <italic><tp:taxon-name><tp:taxon-name-part taxon-name-part-type="genus" reg="Coelotes">Coelotes</tp:taxon-name-part> <tp:taxon-name-part taxon-name-part-type="species" reg="septus">septus</tp:taxon-name-part></tp:taxon-name></italic> Wang, Yin, Peng &amp; Xie, 1990</article-title><source>Zookeys</source><day>08</day><month>4</month><year>2021</year><volume>1029</volume><fpage>93</fpage><lpage>112</lpage><pub-id pub-id-type="doi">10.3897/zookeys.1029.63060</pub-id></mixed-citation></tp:treatment-meta><tp:nomenclature><tp:taxon-name><object-id xmlns:xlink="http://www.w3.org/1999/xlink" content-type="arpha" xlink:type="simple">AAB0AAAB-5041-5197-9652-0790078F0915</object-id>
              <tp:taxon-name-part taxon-name-part-type="genus" reg="Coelotes">Coelotes</tp:taxon-name-part>
              <tp:taxon-name-part taxon-name-part-type="species" reg="septus">septus</tp:taxon-name-part>
            </tp:taxon-name><tp:taxon-authority>Wang, Yin, Peng &amp; Xie, 1990</tp:taxon-authority><xref ref-type="fig" rid="F1">Figures 1</xref><xref ref-type="fig" rid="F2">, 2</xref><tp:nomenclature-citation-list><tp:nomenclature-citation><tp:taxon-name>
                  <tp:taxon-name-part taxon-name-part-type="genus" reg="Coelotes">Coelotes</tp:taxon-name-part> <tp:taxon-name-part taxon-name-part-type="species" reg="septus">septus</tp:taxon-name-part></tp:taxon-name><comment><xref ref-type="bibr" rid="B23">Wang et al. 1990</xref>: 224, figs 108–109 (♀); <xref ref-type="bibr" rid="B19">Song et al. 1999</xref>: fig. 224P–Q (♀); <xref ref-type="bibr" rid="B27">Wang and Jäger 2007</xref>: 34, figs 44–47 (♀); <xref ref-type="bibr" rid="B33">Yin et al. 2012</xref>: 996, fig. 510a, b (♀); <xref ref-type="bibr" rid="B41">Zhu et al. 2017</xref>: 188, fig. 96A, B (♀).</comment></tp:nomenclature-citation></tp:nomenclature-citation-list></tp:nomenclature><tp:treatment-sec sec-type="material" id="SECID0E4BAE"><title>Material examined.</title><p>• 1 ♀, China, Jiangxi Prov., Ji’an City, Jinggangshan County Level City, Ciping Town, Dajing Village, Shiliao Cave, <named-content xmlns:xlink="http://www.w3.org/1999/xlink" content-type="dwc:verbatimCoordinates" xlink:type="simple"><named-content content-type="geo-json" specific-use="{&#34;type&#34;:&#34;Point&#34;,&#34;coordinates&#34;:[114.128297,26.570247]}" id="NCID0EGCAE" xlink:type="simple">26°34'12.89"N, 114°07'41.87"E</named-content></named-content>, 950 m, 2 Oct. 2018, Ke-ke Liu et al. leg.; • 4 ♀, 1 ♂, same locality, Dajing Village, Jingzhu Mountain, <named-content xmlns:xlink="http://www.w3.org/1999/xlink" content-type="dwc:verbatimCoordinates" xlink:type="simple"><named-content content-type="geo-json" specific-use="{&#34;type&#34;:&#34;Point&#34;,&#34;coordinates&#34;:[114.088000,26.503000]}" id="NCID0EOCAE" xlink:type="simple">26°30'10.8"N, 114°5'16.8"E</named-content></named-content>, 1085 m, 20 Dec. 2015, Ke-ke Liu et al. leg.; • 1 ♀, same locality, Lingxiufeng Scenic Spot, <named-content xmlns:xlink="http://www.w3.org/1999/xlink" content-type="dwc:verbatimCoordinates" xlink:type="simple"><named-content content-type="geo-json" specific-use="{&#34;type&#34;:&#34;Point&#34;,&#34;coordinates&#34;:[114.122000,26.570000]}" id="NCID0EWCAE" xlink:type="simple">26°34'12"N, 114°7'19.2"E</named-content></named-content>, 947 m, 25 Aug. 2015, Ke-ke Liu et al. leg.; • 1 ♀, same locality, Xiajing Village, <named-content xmlns:xlink="http://www.w3.org/1999/xlink" content-type="dwc:verbatimCoordinates" xlink:type="simple"><named-content content-type="geo-json" specific-use="{&#34;type&#34;:&#34;Point&#34;,&#34;coordinates&#34;:[114.122000,26.570000]}" id="NCID0E5CAE" xlink:type="simple">26°34'12"N, 114°7'19.2"E</named-content></named-content>, 927 m, 26 Aug. 2015, Zhi-wu Chen et al. leg.</p></tp:treatment-sec><tp:treatment-sec sec-type="diagnosis" id="SECID0EDDAE"><title>Diagnosis.</title><p>The male resembles <italic><tp:taxon-name><tp:taxon-name-part taxon-name-part-type="genus" reg="Coelotes">Coelotes</tp:taxon-name-part> <tp:taxon-name-part taxon-name-part-type="species" reg="conversus">conversus</tp:taxon-name-part></tp:taxon-name></italic> Xu &amp; Li, 2006 in having a long, broad, curved conductor and the small triangular retrolateral apophysis, but can be easily separated by the absence of a patellar apophysis (vs. long patellar apophysis in <italic><tp:taxon-name><tp:taxon-name-part taxon-name-part-type="genus" reg="Coelotes">C.</tp:taxon-name-part> <tp:taxon-name-part taxon-name-part-type="species" reg="conversus">conversus</tp:taxon-name-part></tp:taxon-name></italic>), the indistinct median apophysis (vs. spoon-like in <italic><tp:taxon-name><tp:taxon-name-part taxon-name-part-type="genus" reg="Coelotes">C.</tp:taxon-name-part> <tp:taxon-name-part taxon-name-part-type="species" reg="conversus">conversus</tp:taxon-name-part></tp:taxon-name></italic>), and a tooth-like sclerite (vs. absent in <italic><tp:taxon-name><tp:taxon-name-part taxon-name-part-type="genus" reg="Coelotes">C.</tp:taxon-name-part> <tp:taxon-name-part taxon-name-part-type="species" reg="conversus">conversus</tp:taxon-name-part></tp:taxon-name></italic>) (Fig. <xref ref-type="fig" rid="F1">1C–E</xref>) on the male palp. The female of this species is easily recognized by the transversal slit-shaped copulatory openings (vs. arc-shaped, longitudinal, or other), and the touching triangular copulatory ducts (vs. tube-shaped, sac-shaped, ellipsoidal, and other) (Fig. <xref ref-type="fig" rid="F2">2C, D</xref>).</p><fig id="F1" position="float" orientation="portrait"><object-id xmlns:xlink="http://www.w3.org/1999/xlink" content-type="doi" xlink:type="simple">10.3897/zookeys.1029.63060.figure1</object-id><object-id xmlns:xlink="http://www.w3.org/1999/xlink" content-type="arpha" xlink:type="simple">8023C271-C534-5B04-AB3F-5780E5A028EF</object-id><label>Figure 1.</label><caption><p><italic><tp:taxon-name><tp:taxon-name-part taxon-name-part-type="genus" reg="Coelotes">Coelotes</tp:taxon-name-part> <tp:taxon-name-part taxon-name-part-type="species" reg="septus">septus</tp:taxon-name-part></tp:taxon-name></italic><xref ref-type="bibr" rid="B23">Wang et al., 1990</xref>, male <bold>A</bold> habitus, dorsal view <bold>B</bold> same, ventral view <bold>C</bold> palp, ventral view <bold>D</bold> same, prolateral view <bold>E</bold> same, retrolateral view. Scale bars: 1 mm (<bold>A, B</bold>); 0.1 mm (<bold>C–E</bold>). Abbreviations: <abbrev xmlns:xlink="http://www.w3.org/1999/xlink" xlink:title="cymbial furrow" id="ABBRID0ECGAE" xlink:type="simple">CF</abbrev> – cymbial furrow, <abbrev xmlns:xlink="http://www.w3.org/1999/xlink" xlink:title="conductor" id="ABBRID0EGGAE" xlink:type="simple">Con</abbrev> – conductor, <abbrev xmlns:xlink="http://www.w3.org/1999/xlink" xlink:title="dorsal apophysis of conductor" id="ABBRID0EKGAE" xlink:type="simple">DAC</abbrev> – dorsal apophysis of conductor, <abbrev xmlns:xlink="http://www.w3.org/1999/xlink" xlink:title="embolus" id="ABBRID0EOGAE" xlink:type="simple">Em</abbrev> – embolus, <abbrev xmlns:xlink="http://www.w3.org/1999/xlink" xlink:title="median apophysis" id="ABBRID0ESGAE" xlink:type="simple">MA</abbrev> – median apophysis, <abbrev xmlns:xlink="http://www.w3.org/1999/xlink" xlink:title="retrolateral tibial apophysis" id="ABBRID0EWGAE" xlink:type="simple">RTA</abbrev> – retrolateral tibial apophysis, <abbrev xmlns:xlink="http://www.w3.org/1999/xlink" xlink:title="tooth-like sclerite" id="ABBRID0E1GAE" xlink:type="simple">TS</abbrev> – tooth-like sclerite, <abbrev xmlns:xlink="http://www.w3.org/1999/xlink" xlink:title="ventrolateral tibial apophysis" id="ABBRID0E5GAE" xlink:type="simple">VTA</abbrev> – ventrolateral tibial apophysis.</p></caption><graphic xmlns:xlink="http://www.w3.org/1999/xlink" xlink:href="zookeys-1029-093-g001.jpg" position="float" orientation="portrait" xlink:type="simple" id="oo_529548.jpg"><uri content-type="original_file" xlink:type="simple">https://binary.pensoft.net/fig/529548</uri></graphic></fig></tp:treatment-sec><tp:treatment-sec sec-type="description" id="SECID0EHHAE"><title>Description.</title><p><bold>Male. <italic>Habitus</italic></bold> as in Fig. <xref ref-type="fig" rid="F1">1A, B</xref>. Total length 7.12. Carapace 3.66 long, 2.65 wide. Eyes sizes and interdistances: <abbrev xmlns:xlink="http://www.w3.org/1999/xlink" xlink:title="anterior median eye" id="ABBRID0EVHAE" xlink:type="simple">AME</abbrev> 0.09; <abbrev xmlns:xlink="http://www.w3.org/1999/xlink" xlink:title="anterior lateral eye" id="ABBRID0EZHAE" xlink:type="simple">ALE</abbrev> 0.14; <abbrev xmlns:xlink="http://www.w3.org/1999/xlink" xlink:title="posterior median eye" id="ABBRID0E4HAE" xlink:type="simple">PME</abbrev> 0.14; <abbrev xmlns:xlink="http://www.w3.org/1999/xlink" xlink:title="posterior lateral eye" id="ABBRID0EBIAE" xlink:type="simple">PLE</abbrev> 0.18; <abbrev xmlns:xlink="http://www.w3.org/1999/xlink" xlink:title="anterior median eye" id="ABBRID0EFIAE" xlink:type="simple">AME</abbrev>–<abbrev xmlns:xlink="http://www.w3.org/1999/xlink" xlink:title="anterior median eye" id="ABBRID0EJIAE" xlink:type="simple">AME</abbrev> 0.06; <abbrev xmlns:xlink="http://www.w3.org/1999/xlink" xlink:title="anterior median eye" id="ABBRID0ENIAE" xlink:type="simple">AME</abbrev>–<abbrev xmlns:xlink="http://www.w3.org/1999/xlink" xlink:title="anterior lateral eye" id="ABBRID0ERIAE" xlink:type="simple">ALE</abbrev> 0.06; <abbrev xmlns:xlink="http://www.w3.org/1999/xlink" xlink:title="posterior median eye" id="ABBRID0EVIAE" xlink:type="simple">PME</abbrev>–<abbrev xmlns:xlink="http://www.w3.org/1999/xlink" xlink:title="posterior median eye" id="ABBRID0EZIAE" xlink:type="simple">PME</abbrev> 0.08; <abbrev xmlns:xlink="http://www.w3.org/1999/xlink" xlink:title="anterior lateral eye" id="ABBRID0E4IAE" xlink:type="simple">ALE</abbrev>–<abbrev xmlns:xlink="http://www.w3.org/1999/xlink" xlink:title="anterior lateral eye" id="ABBRID0EBJAE" xlink:type="simple">ALE</abbrev> 0.34; <abbrev xmlns:xlink="http://www.w3.org/1999/xlink" xlink:title="posterior median eye" id="ABBRID0EFJAE" xlink:type="simple">PME</abbrev>–<abbrev xmlns:xlink="http://www.w3.org/1999/xlink" xlink:title="posterior lateral eye" id="ABBRID0EJJAE" xlink:type="simple">PLE</abbrev> 0.13; <abbrev xmlns:xlink="http://www.w3.org/1999/xlink" xlink:title="posterior lateral eye" id="ABBRID0ENJAE" xlink:type="simple">PLE</abbrev>–<abbrev xmlns:xlink="http://www.w3.org/1999/xlink" xlink:title="posterior lateral eye" id="ABBRID0ERJAE" xlink:type="simple">PLE</abbrev> 0.59; <abbrev xmlns:xlink="http://www.w3.org/1999/xlink" xlink:title="anterior lateral eye" id="ABBRID0EVJAE" xlink:type="simple">ALE</abbrev>–<abbrev xmlns:xlink="http://www.w3.org/1999/xlink" xlink:title="posterior lateral eye" id="ABBRID0EZJAE" xlink:type="simple">PLE</abbrev> 0.06; <abbrev xmlns:xlink="http://www.w3.org/1999/xlink" xlink:title="anterior median eye" id="ABBRID0E4JAE" xlink:type="simple">AME</abbrev>–<abbrev xmlns:xlink="http://www.w3.org/1999/xlink" xlink:title="posterior median eye" id="ABBRID0EBKAE" xlink:type="simple">PME</abbrev> 0.06; <abbrev xmlns:xlink="http://www.w3.org/1999/xlink" xlink:title="anterior median eye" id="ABBRID0EFKAE" xlink:type="simple">AME</abbrev>–<abbrev xmlns:xlink="http://www.w3.org/1999/xlink" xlink:title="posterior lateral eye" id="ABBRID0EJKAE" xlink:type="simple">PLE</abbrev> 0.22. MOA: 0.62 long; 0.56 anterior width, 0.62 posterior width. Chelicerae with three promarginal teeth (median largest) and two retromarginal teeth (distal larger). Leg measurements: I 8.88 (2.22, 0.6, 2.29, 2.27, 1.50); II 8.14 (2.26, 0.52, 1.92, 2.02, 1.42); III broken; IV 10.34 (2.72, 0.84, 1.98, 3.43, 1.37). Abdomen 3.23 long, 2.29 wide.</p><p><bold><italic>Coloration</italic>.</bold> Carapace yellow-brown. Chelicerae red-brown. Endites, labium, and sternum yellow-brown. Legs yellow-brown. Abdomen dark brown, dorsally with five pale chevron stripes on sub-medial part.</p><p><bold><italic>Palp</italic></bold> (Fig. <xref ref-type="fig" rid="F1">1C–E</xref>). Femur and patella without apophysis. Tibia with wide ventrolateral apophysis and small retrolateral apophysis. <abbrev xmlns:xlink="http://www.w3.org/1999/xlink" xlink:title="ventrolateral tibial apophysis" id="ABBRID0E6KAE" xlink:type="simple">VTA</abbrev> extending beyond half of tibia, strongly sclerotized; <abbrev xmlns:xlink="http://www.w3.org/1999/xlink" xlink:title="retrolateral tibial apophysis" id="ABBRID0EDLAE" xlink:type="simple">RTA</abbrev> small, &lt; 1/5 × length of ventrolateral apophysis, apex pointing to the base of cymbium. Cymbial furrow slightly shorter than half of the cymbial length in retrolateral view. Median apophysis indistinct, slightly protruding. Sclerite, tooth-like in retrolateral view, located near the base of embolus; conductor, extending transversally, apical part hook-shaped and pointing to distal part of cymbium, with many ridges; basal part with a long, curved, sclerotized dorsal apophysis, less than the length of transversal conductor; embolus whip-shaped, originating at the 6 o’clock position, coiled around the margin of cymbium and posteriorly curved and embedded in the furrow of conductor.</p><p><bold>Female. <italic>Habitus</italic></bold> as in Fig. <xref ref-type="fig" rid="F2">2A, B</xref>. Total length 5.57. Carapace 2.68 long, 1.93 wide. Eye sizes and interdistances: <abbrev xmlns:xlink="http://www.w3.org/1999/xlink" xlink:title="anterior median eye" id="ABBRID0ERLAE" xlink:type="simple">AME</abbrev> 0.12; <abbrev xmlns:xlink="http://www.w3.org/1999/xlink" xlink:title="anterior lateral eye" id="ABBRID0EVLAE" xlink:type="simple">ALE</abbrev> 0.14; <abbrev xmlns:xlink="http://www.w3.org/1999/xlink" xlink:title="posterior median eye" id="ABBRID0EZLAE" xlink:type="simple">PME</abbrev> 0.14; <abbrev xmlns:xlink="http://www.w3.org/1999/xlink" xlink:title="posterior lateral eye" id="ABBRID0E4LAE" xlink:type="simple">PLE</abbrev> 0.15; <abbrev xmlns:xlink="http://www.w3.org/1999/xlink" xlink:title="anterior median eye" id="ABBRID0EBMAE" xlink:type="simple">AME</abbrev>–<abbrev xmlns:xlink="http://www.w3.org/1999/xlink" xlink:title="anterior median eye" id="ABBRID0EFMAE" xlink:type="simple">AME</abbrev> 0.12; <abbrev xmlns:xlink="http://www.w3.org/1999/xlink" xlink:title="anterior median eye" id="ABBRID0EJMAE" xlink:type="simple">AME</abbrev>–<abbrev xmlns:xlink="http://www.w3.org/1999/xlink" xlink:title="anterior lateral eye" id="ABBRID0ENMAE" xlink:type="simple">ALE</abbrev> 0.06; <abbrev xmlns:xlink="http://www.w3.org/1999/xlink" xlink:title="posterior median eye" id="ABBRID0ERMAE" xlink:type="simple">PME</abbrev>–<abbrev xmlns:xlink="http://www.w3.org/1999/xlink" xlink:title="posterior median eye" id="ABBRID0EVMAE" xlink:type="simple">PME</abbrev> 0.08; <abbrev xmlns:xlink="http://www.w3.org/1999/xlink" xlink:title="anterior lateral eye" id="ABBRID0EZMAE" xlink:type="simple">ALE</abbrev>–<abbrev xmlns:xlink="http://www.w3.org/1999/xlink" xlink:title="anterior lateral eye" id="ABBRID0E4MAE" xlink:type="simple">ALE</abbrev> 0.36; <abbrev xmlns:xlink="http://www.w3.org/1999/xlink" xlink:title="posterior median eye" id="ABBRID0EBNAE" xlink:type="simple">PME</abbrev>–<abbrev xmlns:xlink="http://www.w3.org/1999/xlink" xlink:title="posterior lateral eye" id="ABBRID0EFNAE" xlink:type="simple">PLE</abbrev> 0.07; <abbrev xmlns:xlink="http://www.w3.org/1999/xlink" xlink:title="posterior lateral eye" id="ABBRID0EJNAE" xlink:type="simple">PLE</abbrev>–<abbrev xmlns:xlink="http://www.w3.org/1999/xlink" xlink:title="posterior lateral eye" id="ABBRID0ENNAE" xlink:type="simple">PLE</abbrev> 0.50; <abbrev xmlns:xlink="http://www.w3.org/1999/xlink" xlink:title="anterior lateral eye" id="ABBRID0ERNAE" xlink:type="simple">ALE</abbrev>–<abbrev xmlns:xlink="http://www.w3.org/1999/xlink" xlink:title="posterior lateral eye" id="ABBRID0EVNAE" xlink:type="simple">PLE</abbrev> 0.06; <abbrev xmlns:xlink="http://www.w3.org/1999/xlink" xlink:title="anterior median eye" id="ABBRID0EZNAE" xlink:type="simple">AME</abbrev>–<abbrev xmlns:xlink="http://www.w3.org/1999/xlink" xlink:title="posterior median eye" id="ABBRID0E4NAE" xlink:type="simple">PME</abbrev> 0.07; <abbrev xmlns:xlink="http://www.w3.org/1999/xlink" xlink:title="anterior median eye" id="ABBRID0EBOAE" xlink:type="simple">AME</abbrev>–<abbrev xmlns:xlink="http://www.w3.org/1999/xlink" xlink:title="posterior lateral eye" id="ABBRID0EFOAE" xlink:type="simple">PLE</abbrev> 0.19. MOA: 0.21 long; 0.28 anterior width, 0.36 posterior width. Chelicerae with three promarginal teeth (proximal smallest, median largest) and five retromarginal teeth (proximal smallest, sub-distal largest). Leg measurements: I 9.05 (2.45, 0.63, 2.39, 2.08, 1.5); II 8.46 (2.29, 0.74, 2.01, 1.88, 1.54); III 6.97 (2.11, 0.46, 1.79, 1.66, 0.95); IV 8.25 (2.23, 0.54, 2.25, 1.71, 1.52). Pedicel 1.17. Abdomen 3.02 long, 2.03 wide.</p><fig id="F2" position="float" orientation="portrait"><object-id xmlns:xlink="http://www.w3.org/1999/xlink" content-type="doi" xlink:type="simple">10.3897/zookeys.1029.63060.figure2</object-id><object-id xmlns:xlink="http://www.w3.org/1999/xlink" content-type="arpha" xlink:type="simple">B6E4ACD7-2763-5520-9D53-F241BF5D6A1C</object-id><label>Figure 2.</label><caption><p><italic><tp:taxon-name><tp:taxon-name-part taxon-name-part-type="genus" reg="Coelotes">Coelotes</tp:taxon-name-part> <tp:taxon-name-part taxon-name-part-type="species" reg="septus">septus</tp:taxon-name-part></tp:taxon-name></italic><xref ref-type="bibr" rid="B23">Wang et al., 1990</xref>, female <bold>A</bold> habitus, dorsal view <bold>B</bold> same, ventral view <bold>C</bold> epigyne, ventral view <bold>D</bold> vulva, dorsal view. Scale bars: 1 mm (<bold>A, B</bold>); 0.1 mm (<bold>C, D</bold>). Abbreviations: <abbrev xmlns:xlink="http://www.w3.org/1999/xlink" xlink:title="atrium" id="ABBRID0EMPAE" xlink:type="simple">At</abbrev> – atrium, <abbrev xmlns:xlink="http://www.w3.org/1999/xlink" xlink:title="copulatory duct" id="ABBRID0EQPAE" xlink:type="simple">CD</abbrev> – copulatory duct, <abbrev xmlns:xlink="http://www.w3.org/1999/xlink" xlink:title="copulatory opening" id="ABBRID0EUPAE" xlink:type="simple">CO</abbrev> – copulatory opening, <abbrev xmlns:xlink="http://www.w3.org/1999/xlink" xlink:title="epigynal hood" id="ABBRID0EYPAE" xlink:type="simple">EH</abbrev> – epigynal hood, <abbrev xmlns:xlink="http://www.w3.org/1999/xlink" xlink:title="fertilization duct" id="ABBRID0E3PAE" xlink:type="simple">FD</abbrev> – fertilization duct, <abbrev xmlns:xlink="http://www.w3.org/1999/xlink" xlink:title="spermatheca" id="ABBRID0EAQAE" xlink:type="simple">Spe</abbrev> – spermatheca.</p></caption><graphic xmlns:xlink="http://www.w3.org/1999/xlink" xlink:href="zookeys-1029-093-g002.jpg" position="float" orientation="portrait" xlink:type="simple" id="oo_529549.jpg"><uri content-type="original_file" xlink:type="simple">https://binary.pensoft.net/fig/529549</uri></graphic></fig><p><bold><italic>Epigyne</italic></bold> (Fig. <xref ref-type="fig" rid="F2">2C, D</xref>). Atrium broad, transversal, anteriorly located. Epigynal hoods concave, located at anterior margin, separated by &gt; 2 × length. Copulatory openings located at postero-lateral of the atrium, transversal, slit-like. Epigynal tooth absent. Copulatory ducts triangular, broad, covering anterior part of spermathecae, extending from copulatory openings to sub-posterior part of spermathecae. Spermathecae sac-shaped, including a few thin tubes, anterior part slightly separated, posterior part separated by less than their maximum widths. Fertilization ducts located at the posterior part of the spermathecae, slightly curved forward laterally.</p></tp:treatment-sec><tp:treatment-sec sec-type="comments" id="SECID0EUQAE"><title>Comments.</title><p>This species was described by Yin et al. (1990) based on five female specimens, collected from Yanling County, Hunan Province and was not collected after its original description. Xin-ping Wang (<xref ref-type="bibr" rid="B41">Zhu et al. 2017</xref>) re-examined the holotype, providing more detailed characters that make this species more easily identified. <italic><tp:taxon-name><tp:taxon-name-part taxon-name-part-type="genus" reg="Coelotes">Coelotes</tp:taxon-name-part> <tp:taxon-name-part taxon-name-part-type="species" reg="septus">septus</tp:taxon-name-part></tp:taxon-name></italic> does not belong to the two groups recognized from China and defined by <xref ref-type="bibr" rid="B24">Wang (2002)</xref>, namely the <italic><tp:taxon-name><tp:taxon-name-part taxon-name-part-type="genus" reg="Coelotes">Coelotes</tp:taxon-name-part> <tp:taxon-name-part taxon-name-part-type="species" reg="atropos">atropos</tp:taxon-name-part></tp:taxon-name></italic> group and the <italic><tp:taxon-name><tp:taxon-name-part taxon-name-part-type="genus" reg="Coelotes">Coelotes</tp:taxon-name-part> <tp:taxon-name-part taxon-name-part-type="species" reg="pseudoterrestri">pseudoterrestri</tp:taxon-name-part></tp:taxon-name></italic> group. It is also different from other <italic><tp:taxon-name><tp:taxon-name-part taxon-name-part-type="genus" reg="Coelotes">Coelotes</tp:taxon-name-part></tp:taxon-name></italic> species in the patellar apophysis and tooth-like sclerite of male palps, epigynal teeth, and transverse slit-like copulatory openings of the female epigyne. Hence, it is possible that it is not a true <italic><tp:taxon-name><tp:taxon-name-part taxon-name-part-type="genus" reg="Coelotes">Coelotes</tp:taxon-name-part></tp:taxon-name></italic> species. However, it was placed in the genus <italic><tp:taxon-name><tp:taxon-name-part taxon-name-part-type="genus" reg="Coelotes">Coelotes</tp:taxon-name-part></tp:taxon-name></italic> in its initial description; therefore, it is provisionally retained in <italic><tp:taxon-name><tp:taxon-name-part taxon-name-part-type="genus" reg="Coelotes">Coelotes</tp:taxon-name-part></tp:taxon-name></italic>.</p></tp:treatment-sec><tp:treatment-sec sec-type="distribution" id="SECID0E6SAE"><title>Distribution.</title><p>Known only from Jiangxi and Hunan Provinces, China (Fig. <xref ref-type="fig" rid="F8">8</xref>).</p></tp:treatment-sec><tp:treatment-sec><!--Section generated to contain objects referenced in tp:taxon-treatment.--><fig id="F8" position="float" orientation="portrait"><object-id xmlns:xlink="http://www.w3.org/1999/xlink" content-type="doi" xlink:type="simple">10.3897/zookeys.1029.63060.figure8</object-id><object-id xmlns:xlink="http://www.w3.org/1999/xlink" content-type="arpha" xlink:type="simple">4A1FAE9D-12A5-5486-BCE7-771C2D1019F1</object-id><label>Figure 8.</label><caption><p>Type localities of <italic><tp:taxon-name><tp:taxon-name-part taxon-name-part-type="genus" reg="Coelotes">Coelotes</tp:taxon-name-part> <tp:taxon-name-part taxon-name-part-type="species" reg="septus">septus</tp:taxon-name-part></tp:taxon-name></italic><xref ref-type="bibr" rid="B23">Wang et al., 1990</xref>, <italic><tp:taxon-name><tp:taxon-name-part taxon-name-part-type="genus" reg="Draconarius">Draconarius</tp:taxon-name-part> <tp:taxon-name-part taxon-name-part-type="species" reg="lingdang">lingdang</tp:taxon-name-part></tp:taxon-name></italic> sp. nov., <italic><tp:taxon-name><tp:taxon-name-part taxon-name-part-type="genus" reg="Draconarius">D.</tp:taxon-name-part> <tp:taxon-name-part taxon-name-part-type="species" reg="substrophadatus">substrophadatus</tp:taxon-name-part></tp:taxon-name></italic> sp. nov., <italic><tp:taxon-name><tp:taxon-name-part taxon-name-part-type="genus" reg="Orumcekia">Orumcekia</tp:taxon-name-part> <tp:taxon-name-part taxon-name-part-type="species" reg="cipingensis">cipingensis</tp:taxon-name-part></tp:taxon-name></italic> sp. nov., and <italic><tp:taxon-name><tp:taxon-name-part taxon-name-part-type="genus" reg="Tonsilla">Tonsilla</tp:taxon-name-part> <tp:taxon-name-part taxon-name-part-type="species" reg="shuikouensis">shuikouensis</tp:taxon-name-part></tp:taxon-name></italic> sp. nov.</p></caption><graphic xmlns:xlink="http://www.w3.org/1999/xlink" xlink:href="zookeys-1029-093-g008.jpg" position="float" orientation="portrait" xlink:type="simple" id="oo_529555.jpg"><uri content-type="original_file" xlink:type="simple">https://binary.pensoft.net/fig/529555</uri></graphic></fig></tp:treatment-sec><ref-list><ref id="B23"><mixed-citation xmlns:xlink="http://www.w3.org/1999/xlink" xlink:type="simple"><person-group><name name-style="western"><surname>Wang</surname><given-names>JF</given-names></name><name name-style="western"><surname>Yin</surname><given-names>CM</given-names></name><name name-style="western"><surname>Peng</surname><given-names>XJ</given-names></name><name name-style="western"><surname>Xie</surname><given-names>LP</given-names></name></person-group> (<year>1990</year>) New species of the spiders of the genus <italic><tp:taxon-name><tp:taxon-name-part taxon-name-part-type="genus">Coelotes</tp:taxon-name-part></tp:taxon-name></italic> from China (<tp:taxon-name><tp:taxon-name-part taxon-name-part-type="order">Araneae</tp:taxon-name-part></tp:taxon-name>: <tp:taxon-name><tp:taxon-name-part taxon-name-part-type="family">Agelenidae</tp:taxon-name-part></tp:taxon-name>). In: Spiders in China: One Hundred New and Newly Recorded Species of the Families <tp:taxon-name><tp:taxon-name-part taxon-name-part-type="family">Araneidae</tp:taxon-name-part></tp:taxon-name> and <tp:taxon-name><tp:taxon-name-part taxon-name-part-type="family">Agelenidae</tp:taxon-name-part></tp:taxon-name>. Hunan Normal University Press, 172–253.</mixed-citation></ref><ref id="B19"><mixed-citation xmlns:xlink="http://www.w3.org/1999/xlink" xlink:type="simple"><person-group><name name-style="western"><surname>Song</surname><given-names>DX</given-names></name><name name-style="western"><surname>Zhu</surname><given-names>MS</given-names></name><name name-style="western"><surname>Chen</surname><given-names>J</given-names></name></person-group> (<year>1999</year>) The Spiders of China. Hebei University of Science and Techology Publishing House Shijiazhuang, 640 pp.</mixed-citation></ref><ref id="B27"><mixed-citation xmlns:xlink="http://www.w3.org/1999/xlink" xlink:type="simple"><person-group><name name-style="western"><surname>Wang</surname><given-names>XP</given-names></name><name name-style="western"><surname>Jäger</surname><given-names>P</given-names></name></person-group> (<year>2007</year>) <article-title>A revision of some spiders of the subfamily <tp:taxon-name><tp:taxon-name-part taxon-name-part-type="genus">Coelotinae</tp:taxon-name-part></tp:taxon-name> F. O. Pickard-Cambridge 1898 from China: transfers, synonymies, and new species (<tp:taxon-name><tp:taxon-name-part taxon-name-part-type="class">Arachnida</tp:taxon-name-part></tp:taxon-name>, <tp:taxon-name><tp:taxon-name-part taxon-name-part-type="order">Araneae</tp:taxon-name-part></tp:taxon-name>, <tp:taxon-name><tp:taxon-name-part taxon-name-part-type="family">Amaurobiidae</tp:taxon-name-part></tp:taxon-name>).</article-title><source>Senckenbergiana Biologica</source><volume>87</volume>: <fpage>23</fpage>–<lpage>49</lpage>.</mixed-citation></ref><ref id="B33"><mixed-citation xmlns:xlink="http://www.w3.org/1999/xlink" xlink:type="simple"><person-group><name name-style="western"><surname>Yin</surname><given-names>CM</given-names></name><name name-style="western"><surname>Peng</surname><given-names>XJ</given-names></name><name name-style="western"><surname>Yan</surname><given-names>HM</given-names></name><name name-style="western"><surname>Bao</surname><given-names>YH</given-names></name><name name-style="western"><surname>Xu</surname><given-names>X</given-names></name><name name-style="western"><surname>Tang</surname><given-names>G</given-names></name><name name-style="western"><surname>Zhou</surname><given-names>QS</given-names></name><name name-style="western"><surname>Liu</surname><given-names>P</given-names></name></person-group> (<year>2012</year>) Fauna Hunan: <tp:taxon-name><tp:taxon-name-part taxon-name-part-type="order">Araneae</tp:taxon-name-part></tp:taxon-name> in Hunan, China. Hunan Science and Technology Press Changsha, 1590 pp.</mixed-citation></ref><ref id="B41"><mixed-citation xmlns:xlink="http://www.w3.org/1999/xlink" xlink:type="simple"><person-group><name name-style="western"><surname>Zhu</surname><given-names>MS</given-names></name><name name-style="western"><surname>Wang</surname><given-names>XP</given-names></name><name name-style="western"><surname>Zhang</surname><given-names>ZS</given-names></name></person-group> (<year>2017</year>) <source>Fauna Sinica: Invertebrata Vol. 59: <tp:taxon-name><tp:taxon-name-part taxon-name-part-type="class">Arachnida</tp:taxon-name-part></tp:taxon-name>: <tp:taxon-name><tp:taxon-name-part taxon-name-part-type="order">Araneae</tp:taxon-name-part></tp:taxon-name>: <tp:taxon-name><tp:taxon-name-part taxon-name-part-type="family">Agelenidae</tp:taxon-name-part></tp:taxon-name> and <tp:taxon-name><tp:taxon-name-part taxon-name-part-type="family">Amaurobiidae</tp:taxon-name-part></tp:taxon-name>.</source><publisher-name>Science Press</publisher-name>, <publisher-loc>Beijing</publisher-loc>, <size units="page">727 pp</size>.</mixed-citation></ref><ref id="B24"><mixed-citation xmlns:xlink="http://www.w3.org/1999/xlink" xlink:type="simple"><person-group><name name-style="western"><surname>Wang</surname><given-names>XP</given-names></name></person-group> (<year>2002</year>) <article-title>A generic-level revision of the spider subfamily <tp:taxon-name><tp:taxon-name-part taxon-name-part-type="genus">Coelotinae</tp:taxon-name-part></tp:taxon-name> (<tp:taxon-name><tp:taxon-name-part taxon-name-part-type="order">Araneae</tp:taxon-name-part></tp:taxon-name>, <tp:taxon-name><tp:taxon-name-part taxon-name-part-type="family">Amaurobiidae</tp:taxon-name-part></tp:taxon-name>).</article-title><source>Bulletin of the American Museum of Natural History</source><volume>269</volume>: <fpage>1</fpage>–<lpage>150</lpage>. <ext-link xlink:type="simple" ext-link-type="doi" xlink:href="10.1206/0003-0090(2002)269%3C0001:AGLROT%3E2.0.CO;2">https://doi.org/10.1206/0003-0090(2002)269%3C0001:AGLROT%3E2.0.CO;2</ext-link></mixed-citation></ref></ref-list></tp:taxon-treatment>
