# Supplementary material for: Four new coelotine species (Araneae, Agelenidae, Coelotinae) from South China, with the first description of the male of Coelotes septus Wang, Yin, Peng & Xie, 1990
Source: Zookeys. 2021 Apr 8;1029:93–112. doi: 10.3897/zookeys.1029.63060 (PMC8050011; doi:10.3897/zookeys.1029.63060)
Supplement: XML Treatment for Draconarius lingdang [file zookeys.1029.63060-treatment2.xml]

<!DOCTYPE tp:taxon-treatment
  PUBLIC "-//TaxonX//DTD Taxonomic Treatment Publishing DTD v0 20100105//EN" "tax-treatment-NSO.dtd">
<tp:taxon-treatment xmlns:tp="http://www.plazi.org/taxpub"><tp:treatment-meta><kwd-group><label>Taxon classification</label><kwd><named-content xmlns:xlink="http://www.w3.org/1999/xlink" content-type="kingdom">Animalia</named-content></kwd><kwd><named-content xmlns:xlink="http://www.w3.org/1999/xlink" content-type="order">Araneae</named-content></kwd><kwd><named-content xmlns:xlink="http://www.w3.org/1999/xlink" content-type="family">Agelenidae</named-content></kwd></kwd-group><mixed-citation publication-type="journal"><person-group><name><surname>Liu</surname><given-names>Ji-he</given-names></name><name><surname>Xiao</surname><given-names>Yong-hong</given-names></name><name><surname>Zhang</surname><given-names>Meng-zhen</given-names></name><name><surname>Xu</surname><given-names>Xiang</given-names></name><name><surname>Liu</surname><given-names>Ke-ke</given-names></name></person-group><article-title>Four new coelotine species (<tp:taxon-name><tp:taxon-name-part taxon-name-part-type="order">Araneae</tp:taxon-name-part></tp:taxon-name>, <tp:taxon-name><tp:taxon-name-part taxon-name-part-type="family">Agelenidae</tp:taxon-name-part></tp:taxon-name>, <tp:taxon-name><tp:taxon-name-part taxon-name-part-type="genus" reg="Coelotinae">Coelotinae</tp:taxon-name-part></tp:taxon-name>) from South China, with the first description of the male of <italic><tp:taxon-name><tp:taxon-name-part taxon-name-part-type="genus" reg="Coelotes">Coelotes</tp:taxon-name-part> <tp:taxon-name-part taxon-name-part-type="species" reg="septus">septus</tp:taxon-name-part></tp:taxon-name></italic> Wang, Yin, Peng &amp; Xie, 1990</article-title><source>Zookeys</source><day>08</day><month>4</month><year>2021</year><volume>1029</volume><fpage>93</fpage><lpage>112</lpage><pub-id pub-id-type="doi">10.3897/zookeys.1029.63060</pub-id></mixed-citation></tp:treatment-meta><tp:nomenclature><tp:taxon-name><object-id xmlns:xlink="http://www.w3.org/1999/xlink" content-type="arpha" xlink:type="simple">9BF98133-1B4C-575C-AF9D-AA4D1012EA73</object-id>
              <tp:taxon-name-part taxon-name-part-type="genus" reg="Draconarius">Draconarius</tp:taxon-name-part>
              <tp:taxon-name-part taxon-name-part-type="species" reg="lingdang">lingdang</tp:taxon-name-part>
              <object-id xmlns:xlink="http://www.w3.org/1999/xlink" content-type="zoobank" xlink:type="simple">http://zoobank.org/65A5EA62-AE82-45A7-A35E-A398E4074579</object-id>
            </tp:taxon-name><tp:taxon-authority>K. Liu, J. Liu &amp; X. Xu</tp:taxon-authority><tp:taxon-status xmlns:xlink="http://www.w3.org/1999/xlink" xlink:type="simple">sp. nov.</tp:taxon-status><xref ref-type="fig" rid="F3">Figures 3</xref><xref ref-type="fig" rid="F4">, 4</xref></tp:nomenclature><tp:treatment-sec sec-type="material" id="SECID0EGVAE"><title>Material examined.</title><p><bold><italic>Holotype</italic></bold> ♂, China, Jiangxi Prov., Ji’an City, Jinggangshan County Level City, Ciping Town, Xiajing Village, Shuikou Scenic Spot, <named-content xmlns:xlink="http://www.w3.org/1999/xlink" content-type="dwc:verbatimCoordinates" xlink:type="simple"><named-content content-type="geo-json" specific-use="{&#34;type&#34;:&#34;Point&#34;,&#34;coordinates&#34;:[114.461897,26.551342]}" id="NCID0EUVAE" xlink:type="simple">26°33'04.83"N, 114°27'42.83"E</named-content></named-content>, 898 m, 1 Dec. 2013, Ke-ke Liu et al. leg. <bold><italic>Paratype</italic></bold> 1 ♀, the same data as holotype.</p></tp:treatment-sec><tp:treatment-sec sec-type="etymology" id="SECID0E3VAE"><title>Etymology.</title><p>The name comes from the Chinese word <italic><tp:taxon-name><tp:taxon-name-part taxon-name-part-type="genus" reg="Draconarius"/><tp:taxon-name-part taxon-name-part-type="species" reg="lingdang">lingdang</tp:taxon-name-part></tp:taxon-name></italic>, meaning bell, referring to the shape of the spermathecae as seen through the ventral cuticle; noun in apposition.</p></tp:treatment-sec><tp:treatment-sec sec-type="diagnosis" id="SECID0EMWAE"><title>Diagnosis.</title><p>The male of this species is similar to that of <italic><tp:taxon-name><tp:taxon-name-part taxon-name-part-type="genus" reg="Draconarius">D.</tp:taxon-name-part> <tp:taxon-name-part taxon-name-part-type="species" reg="potanini">potanini</tp:taxon-name-part></tp:taxon-name></italic> (Schenkel, 1963) in having the whip-like embolus with two turns in the anterior part and the absence of a patellar apophysis, but differs by the broad distal groove of conductor (vs. narrow in <italic><tp:taxon-name><tp:taxon-name-part taxon-name-part-type="genus" reg="Draconarius">D.</tp:taxon-name-part> <tp:taxon-name-part taxon-name-part-type="species" reg="potanini">potanini</tp:taxon-name-part></tp:taxon-name></italic>) and the triangular and sharp retrolateral tibial apophysis (vs. broad and blunt in <italic><tp:taxon-name><tp:taxon-name-part taxon-name-part-type="genus" reg="Draconarius">D.</tp:taxon-name-part> <tp:taxon-name-part taxon-name-part-type="species" reg="potanini">potanini</tp:taxon-name-part></tp:taxon-name></italic>) (Fig. <xref ref-type="fig" rid="F3">3C–E</xref>). The male of this species also resembles those of <italic><tp:taxon-name><tp:taxon-name-part taxon-name-part-type="genus" reg="Draconarius">D.</tp:taxon-name-part> <tp:taxon-name-part taxon-name-part-type="species" reg="peregrinus">peregrinus</tp:taxon-name-part></tp:taxon-name></italic> Xie &amp; Chen, 2011 by its long conductor with a triangular distal groove and the absence of a patellar apophysis, but can be separated from it by the embolus extending along the inner margin of cymbium and the distal part with two turns (vs. extending along ectal margin of cymbium and without turn in <italic><tp:taxon-name><tp:taxon-name-part taxon-name-part-type="genus" reg="Draconarius">D.</tp:taxon-name-part> <tp:taxon-name-part taxon-name-part-type="species" reg="peregrinus">peregrinus</tp:taxon-name-part></tp:taxon-name></italic>) (Fig. <xref ref-type="fig" rid="F3">3C–E</xref>). The female of this species resembles those of <italic><tp:taxon-name><tp:taxon-name-part taxon-name-part-type="genus" reg="Draconarius">D.</tp:taxon-name-part> <tp:taxon-name-part taxon-name-part-type="species" reg="peregrinus">peregrinus</tp:taxon-name-part></tp:taxon-name></italic> in the transparent copulatory ducts wrapping around spermathecae, but differs by the short pocket-shaped epigynal teeth (vs. horn-like in <italic><tp:taxon-name><tp:taxon-name-part taxon-name-part-type="genus" reg="Draconarius">D.</tp:taxon-name-part> <tp:taxon-name-part taxon-name-part-type="species" reg="peregrinus">peregrinus</tp:taxon-name-part></tp:taxon-name></italic>), and the oval spermathecae (vs. elongated ellipsoid in <italic><tp:taxon-name><tp:taxon-name-part taxon-name-part-type="genus" reg="Draconarius">D.</tp:taxon-name-part> <tp:taxon-name-part taxon-name-part-type="species" reg="peregrinus">peregrinus</tp:taxon-name-part></tp:taxon-name></italic>) (Fig. <xref ref-type="fig" rid="F4">4C, D</xref>).</p><fig id="F3" position="float" orientation="portrait"><object-id xmlns:xlink="http://www.w3.org/1999/xlink" content-type="doi" xlink:type="simple">10.3897/zookeys.1029.63060.figure3</object-id><object-id xmlns:xlink="http://www.w3.org/1999/xlink" content-type="arpha" xlink:type="simple">6AF4E4E1-22B3-59BA-B32B-D632C77E0351</object-id><label>Figure 3.</label><caption><p><italic><tp:taxon-name><tp:taxon-name-part taxon-name-part-type="genus" reg="Draconarius">Draconarius</tp:taxon-name-part> <tp:taxon-name-part taxon-name-part-type="species" reg="lingdang">lingdang</tp:taxon-name-part></tp:taxon-name></italic> sp. nov., male holotype <bold>A</bold> habitus, dorsal view <bold>B</bold> same, ventral view <bold>C</bold> palp, prolateral view <bold>D</bold> same, ventral view <bold>E</bold> same, retrolateral view. Scale bars: 1 mm (<bold>A, B</bold>); 0.1 mm (<bold>C–E</bold>). Abbreviations: <abbrev xmlns:xlink="http://www.w3.org/1999/xlink" xlink:title="cymbial furrow" id="ABBRID0EX1AE" xlink:type="simple">CF</abbrev> – cymbial furrow, <abbrev xmlns:xlink="http://www.w3.org/1999/xlink" xlink:title="conductor" id="ABBRID0E21AE" xlink:type="simple">Con</abbrev> – conductor, <abbrev xmlns:xlink="http://www.w3.org/1999/xlink" xlink:title="dorsal apophysis of conductor" id="ABBRID0E61AE" xlink:type="simple">DAC</abbrev> – dorsal apophysis of conductor, <abbrev xmlns:xlink="http://www.w3.org/1999/xlink" xlink:title="embolus" id="ABBRID0ED2AE" xlink:type="simple">Em</abbrev> – embolus, <abbrev xmlns:xlink="http://www.w3.org/1999/xlink" xlink:title="median apophysis" id="ABBRID0EH2AE" xlink:type="simple">MA</abbrev> – median apophysis, <abbrev xmlns:xlink="http://www.w3.org/1999/xlink" xlink:title="retrolateral tibial apophysis" id="ABBRID0EL2AE" xlink:type="simple">RTA</abbrev> – retrolateral tibial apophysis, <abbrev xmlns:xlink="http://www.w3.org/1999/xlink" xlink:title="ventrolateral tibial apophysis" id="ABBRID0EP2AE" xlink:type="simple">VTA</abbrev> – ventrolateral tibial apophysis.</p></caption><graphic xmlns:xlink="http://www.w3.org/1999/xlink" xlink:href="zookeys-1029-093-g003.jpg" position="float" orientation="portrait" xlink:type="simple" id="oo_529550.jpg"><uri content-type="original_file" xlink:type="simple">https://binary.pensoft.net/fig/529550</uri></graphic></fig></tp:treatment-sec><tp:treatment-sec sec-type="description" id="SECID0EY2AE"><title>Description.</title><p><bold>Male. <italic>Habitus</italic></bold> as in Fig. <xref ref-type="fig" rid="F3">3A, B</xref>. Total length 6.63. Carapace 3.16 long, 2.10 wide. Eye sizes and interdistances: <abbrev xmlns:xlink="http://www.w3.org/1999/xlink" xlink:title="anterior median eye" id="ABBRID0EG3AE" xlink:type="simple">AME</abbrev> 0.09; <abbrev xmlns:xlink="http://www.w3.org/1999/xlink" xlink:title="anterior lateral eye" id="ABBRID0EK3AE" xlink:type="simple">ALE</abbrev> 0.14; <abbrev xmlns:xlink="http://www.w3.org/1999/xlink" xlink:title="posterior median eye" id="ABBRID0EO3AE" xlink:type="simple">PME</abbrev> 0.14; <abbrev xmlns:xlink="http://www.w3.org/1999/xlink" xlink:title="posterior lateral eye" id="ABBRID0ES3AE" xlink:type="simple">PLE</abbrev> 0.18; <abbrev xmlns:xlink="http://www.w3.org/1999/xlink" xlink:title="anterior median eye" id="ABBRID0EW3AE" xlink:type="simple">AME</abbrev>–<abbrev xmlns:xlink="http://www.w3.org/1999/xlink" xlink:title="anterior median eye" id="ABBRID0E13AE" xlink:type="simple">AME</abbrev> 0.06; <abbrev xmlns:xlink="http://www.w3.org/1999/xlink" xlink:title="anterior median eye" id="ABBRID0E53AE" xlink:type="simple">AME</abbrev>–<abbrev xmlns:xlink="http://www.w3.org/1999/xlink" xlink:title="anterior lateral eye" id="ABBRID0EC4AE" xlink:type="simple">ALE</abbrev> 0.07; <abbrev xmlns:xlink="http://www.w3.org/1999/xlink" xlink:title="posterior median eye" id="ABBRID0EG4AE" xlink:type="simple">PME</abbrev>–<abbrev xmlns:xlink="http://www.w3.org/1999/xlink" xlink:title="posterior median eye" id="ABBRID0EK4AE" xlink:type="simple">PME</abbrev> 0.08; <abbrev xmlns:xlink="http://www.w3.org/1999/xlink" xlink:title="anterior lateral eye" id="ABBRID0EO4AE" xlink:type="simple">ALE</abbrev>–<abbrev xmlns:xlink="http://www.w3.org/1999/xlink" xlink:title="anterior lateral eye" id="ABBRID0ES4AE" xlink:type="simple">ALE</abbrev> 0.34; <abbrev xmlns:xlink="http://www.w3.org/1999/xlink" xlink:title="posterior median eye" id="ABBRID0EW4AE" xlink:type="simple">PME</abbrev>–<abbrev xmlns:xlink="http://www.w3.org/1999/xlink" xlink:title="posterior lateral eye" id="ABBRID0E14AE" xlink:type="simple">PLE</abbrev> 0.10; <abbrev xmlns:xlink="http://www.w3.org/1999/xlink" xlink:title="posterior lateral eye" id="ABBRID0E54AE" xlink:type="simple">PLE</abbrev>–<abbrev xmlns:xlink="http://www.w3.org/1999/xlink" xlink:title="posterior lateral eye" id="ABBRID0EC5AE" xlink:type="simple">PLE</abbrev> 0.45; <abbrev xmlns:xlink="http://www.w3.org/1999/xlink" xlink:title="anterior lateral eye" id="ABBRID0EG5AE" xlink:type="simple">ALE</abbrev>–<abbrev xmlns:xlink="http://www.w3.org/1999/xlink" xlink:title="posterior lateral eye" id="ABBRID0EK5AE" xlink:type="simple">PLE</abbrev> 0.03; <abbrev xmlns:xlink="http://www.w3.org/1999/xlink" xlink:title="anterior median eye" id="ABBRID0EO5AE" xlink:type="simple">AME</abbrev>–<abbrev xmlns:xlink="http://www.w3.org/1999/xlink" xlink:title="posterior median eye" id="ABBRID0ES5AE" xlink:type="simple">PME</abbrev> 0.05; <abbrev xmlns:xlink="http://www.w3.org/1999/xlink" xlink:title="anterior median eye" id="ABBRID0EW5AE" xlink:type="simple">AME</abbrev>–<abbrev xmlns:xlink="http://www.w3.org/1999/xlink" xlink:title="posterior lateral eye" id="ABBRID0E15AE" xlink:type="simple">PLE</abbrev> 0.21. MOA: 0.33 long; 0.22 anterior width, 0.35 posterior width. Chelicerae with three promarginal teeth (median largest) and two retromarginal teeth (distal larger). Leg measurements: I 7.30 (1.98, 0.88, 1.94, 1.73, 0.77); II 5.55 (1.14, 0.93, 1.4, 1.3, 0.78); III 5.92 (1.01, 0.73, 1.53, 1.46, 1.19); IV 7.24 (1.52, 0.95, 2.33, 1.55, 0.89). Abdomen 2.96 long, 1.90 wide.</p><p><bold><italic>Coloration</italic>.</bold> Carapace yellow-brown, posteriorly with dark radial stripes. Chelicerae red-brown. Endites and labium dark yellow-brown. Sternum yellow-brown. Legs yellow. Abdomen dark brown, dorsally with five pale chevron stripes on sub-medial part.</p><p><bold><italic>Palp</italic></bold> (Fig. <xref ref-type="fig" rid="F3">3C–E</xref>). Femur and patella without apophysis. Tibia with triangular ventrolateral and short retrolateral apophyses. <abbrev xmlns:xlink="http://www.w3.org/1999/xlink" xlink:title="ventrolateral tibial apophysis" id="ABBRID0EQ6AE" xlink:type="simple">VTA</abbrev> extending beyond half of tibia, strongly sclerotized. <abbrev xmlns:xlink="http://www.w3.org/1999/xlink" xlink:title="retrolateral tibial apophysis" id="ABBRID0EU6AE" xlink:type="simple">RTA</abbrev> small, &lt; 1/3 × length of ventrolateral one. Cymbial furrow slightly &lt; 1/2 cymbial length in retrolateral view. Median apophysis spoon-like in retrolateral view, located between the base of embolus and conductor; conductor extending transversally, apical part curved forward towards median apophysis in retrolateral view, with a curved furrow; basal part with a strong, sclerotized dorsal apophysis, shorter than the length of transverse conductor; embolus broad, originates at the 6 o’clock position, coiled around the margin of cymbium and posteriorly convoluted and embedded in the furrow of conductor.</p><p><bold>Female (Paratype). <italic>Habitus</italic></bold> as in Fig. <xref ref-type="fig" rid="F4">4A, B</xref>. Total length 8.65. Carapace 3.42 long, 2.12 wide. Eye sizes and interdistances: <abbrev xmlns:xlink="http://www.w3.org/1999/xlink" xlink:title="anterior median eye" id="ABBRID0EDAAG" xlink:type="simple">AME</abbrev> 0.13; <abbrev xmlns:xlink="http://www.w3.org/1999/xlink" xlink:title="anterior lateral eye" id="ABBRID0EHAAG" xlink:type="simple">ALE</abbrev> 0.16; <abbrev xmlns:xlink="http://www.w3.org/1999/xlink" xlink:title="posterior median eye" id="ABBRID0ELAAG" xlink:type="simple">PME</abbrev> 0.14; <abbrev xmlns:xlink="http://www.w3.org/1999/xlink" xlink:title="posterior lateral eye" id="ABBRID0EPAAG" xlink:type="simple">PLE</abbrev> 0.15; <abbrev xmlns:xlink="http://www.w3.org/1999/xlink" xlink:title="anterior median eye" id="ABBRID0ETAAG" xlink:type="simple">AME</abbrev>–<abbrev xmlns:xlink="http://www.w3.org/1999/xlink" xlink:title="anterior median eye" id="ABBRID0EXAAG" xlink:type="simple">AME</abbrev> 0.07; <abbrev xmlns:xlink="http://www.w3.org/1999/xlink" xlink:title="anterior median eye" id="ABBRID0E2AAG" xlink:type="simple">AME</abbrev>–<abbrev xmlns:xlink="http://www.w3.org/1999/xlink" xlink:title="anterior lateral eye" id="ABBRID0E6AAG" xlink:type="simple">ALE</abbrev> 0.19; <abbrev xmlns:xlink="http://www.w3.org/1999/xlink" xlink:title="posterior median eye" id="ABBRID0EDBAG" xlink:type="simple">PME</abbrev>–<abbrev xmlns:xlink="http://www.w3.org/1999/xlink" xlink:title="posterior median eye" id="ABBRID0EHBAG" xlink:type="simple">PME</abbrev> 0.08; <abbrev xmlns:xlink="http://www.w3.org/1999/xlink" xlink:title="anterior lateral eye" id="ABBRID0ELBAG" xlink:type="simple">ALE</abbrev>–<abbrev xmlns:xlink="http://www.w3.org/1999/xlink" xlink:title="anterior lateral eye" id="ABBRID0EPBAG" xlink:type="simple">ALE</abbrev> 0.36; <abbrev xmlns:xlink="http://www.w3.org/1999/xlink" xlink:title="posterior median eye" id="ABBRID0ETBAG" xlink:type="simple">PME</abbrev>–<abbrev xmlns:xlink="http://www.w3.org/1999/xlink" xlink:title="posterior lateral eye" id="ABBRID0EXBAG" xlink:type="simple">PLE</abbrev> 0.10; <abbrev xmlns:xlink="http://www.w3.org/1999/xlink" xlink:title="posterior lateral eye" id="ABBRID0E2BAG" xlink:type="simple">PLE</abbrev>–<abbrev xmlns:xlink="http://www.w3.org/1999/xlink" xlink:title="posterior lateral eye" id="ABBRID0E6BAG" xlink:type="simple">PLE</abbrev> 0.55; <abbrev xmlns:xlink="http://www.w3.org/1999/xlink" xlink:title="anterior lateral eye" id="ABBRID0EDCAG" xlink:type="simple">ALE</abbrev>–<abbrev xmlns:xlink="http://www.w3.org/1999/xlink" xlink:title="posterior lateral eye" id="ABBRID0EHCAG" xlink:type="simple">PLE</abbrev> 0.06; <abbrev xmlns:xlink="http://www.w3.org/1999/xlink" xlink:title="anterior median eye" id="ABBRID0ELCAG" xlink:type="simple">AME</abbrev>–<abbrev xmlns:xlink="http://www.w3.org/1999/xlink" xlink:title="posterior median eye" id="ABBRID0EPCAG" xlink:type="simple">PME</abbrev> 0.07; <abbrev xmlns:xlink="http://www.w3.org/1999/xlink" xlink:title="anterior median eye" id="ABBRID0ETCAG" xlink:type="simple">AME</abbrev>–<abbrev xmlns:xlink="http://www.w3.org/1999/xlink" xlink:title="posterior lateral eye" id="ABBRID0EXCAG" xlink:type="simple">PLE</abbrev> 0.19. MOA: 0.29 long; 0.25 anterior width, 0.36 posterior width. Chelicerae with three promarginal teeth (proximal smallest, median largest) and two retromarginal teeth (proximal larger). Leg measurements: I 6.72 (1.3, 0.96, 1.91, 1.6, 0.95); II 6.2 (1.49, 0.83, 1.59, 1.43, 0.86); III 5.68 (1.14, 0.86, 1.27, 1.56, 0.85); IV 7.64 (1.26, 0.98, 1.92, 2.44, 1.04). Pedicel 2.84. Abdomen 4.63 long, 2.95 wide.</p><fig id="F4" position="float" orientation="portrait"><object-id xmlns:xlink="http://www.w3.org/1999/xlink" content-type="doi" xlink:type="simple">10.3897/zookeys.1029.63060.figure4</object-id><object-id xmlns:xlink="http://www.w3.org/1999/xlink" content-type="arpha" xlink:type="simple">A2CA12D0-AD8B-5FC9-A7E3-DC064BC23564</object-id><label>Figure 4.</label><caption><p><italic><tp:taxon-name><tp:taxon-name-part taxon-name-part-type="genus" reg="Draconarius">Draconarius</tp:taxon-name-part> <tp:taxon-name-part taxon-name-part-type="species" reg="lingdang">lingdang</tp:taxon-name-part></tp:taxon-name></italic> sp. nov., female paratype <bold>A</bold> habitus, dorsal view <bold>B</bold> same, ventral view <bold>C</bold> epigyne, ventral view <bold>D</bold> vulva, dorsal view. Scale bars: 1 mm (<bold>A, B</bold>); 0.1 mm (<bold>C, D</bold>). Abbreviations: <abbrev xmlns:xlink="http://www.w3.org/1999/xlink" xlink:title="atrium" id="ABBRID0E1DAG" xlink:type="simple">At</abbrev> – atrium, <abbrev xmlns:xlink="http://www.w3.org/1999/xlink" xlink:title="copulatory duct" id="ABBRID0E5DAG" xlink:type="simple">CD</abbrev> – copulatory duct, <abbrev xmlns:xlink="http://www.w3.org/1999/xlink" xlink:title="copulatory opening" id="ABBRID0ECEAG" xlink:type="simple">CO</abbrev> – copulatory opening, <abbrev xmlns:xlink="http://www.w3.org/1999/xlink" xlink:title="epigynal teeth" id="ABBRID0EGEAG" xlink:type="simple">ET</abbrev> – epigynal teeth, <abbrev xmlns:xlink="http://www.w3.org/1999/xlink" xlink:title="fertilization duct" id="ABBRID0EKEAG" xlink:type="simple">FD</abbrev> – fertilization duct, <abbrev xmlns:xlink="http://www.w3.org/1999/xlink" xlink:title="spermatheca" id="ABBRID0EOEAG" xlink:type="simple">Spe</abbrev> – spermatheca.</p></caption><graphic xmlns:xlink="http://www.w3.org/1999/xlink" xlink:href="zookeys-1029-093-g004.jpg" position="float" orientation="portrait" xlink:type="simple" id="oo_529551.jpg"><uri content-type="original_file" xlink:type="simple">https://binary.pensoft.net/fig/529551</uri></graphic></fig><p><bold><italic>Epigyne</italic></bold> (Fig. <xref ref-type="fig" rid="F4">4C, D</xref>). Atrium, broad, &gt; 3 × wider than its length, labium-shaped, anterior margin near the apex of teeth, posteromedial part relatively straight. Copulatory openings located at postero-lateral of the atrium. Epigynal teeth flat, very short, pocket-shaped, separated by less than the maximum length of atrium. Copulatory ducts broad, transparent, originating postero-laterally, extending antero-medially around spermathecae, then back, connecting with anterior part of spermathecae. Spermathecae sac-shaped, the distance between them more than their widths. Fertilization ducts located at the posterior part of the spermathecae, curved postero-laterally.</p></tp:treatment-sec><tp:treatment-sec sec-type="comments" id="SECID0ECFAG"><title>Comments.</title><p>Patellar apophysis is absent in the male palp of this species, as well as in <italic><tp:taxon-name><tp:taxon-name-part taxon-name-part-type="genus" reg="Draconarius">Draconarius</tp:taxon-name-part> <tp:taxon-name-part taxon-name-part-type="species" reg="aspinatus">aspinatus</tp:taxon-name-part></tp:taxon-name></italic> (Wang, Yin, Peng &amp; Xie, 1990), <italic><tp:taxon-name><tp:taxon-name-part taxon-name-part-type="genus" reg="Draconarius">D.</tp:taxon-name-part> <tp:taxon-name-part taxon-name-part-type="species" reg="peregrinus">peregrinus</tp:taxon-name-part></tp:taxon-name></italic> Xie &amp; Chen, 2011, <italic><tp:taxon-name><tp:taxon-name-part taxon-name-part-type="genus" reg="Draconarius">D.</tp:taxon-name-part> <tp:taxon-name-part taxon-name-part-type="species" reg="potanini">potanini</tp:taxon-name-part></tp:taxon-name></italic>, <italic><tp:taxon-name><tp:taxon-name-part taxon-name-part-type="genus" reg="Draconarius">D.</tp:taxon-name-part> <tp:taxon-name-part taxon-name-part-type="species" reg="rufulus">rufulus</tp:taxon-name-part></tp:taxon-name></italic> (Wang, Yin, Peng &amp; Xie, 1990), <italic><tp:taxon-name><tp:taxon-name-part taxon-name-part-type="genus" reg="Draconarius">D.</tp:taxon-name-part> <tp:taxon-name-part taxon-name-part-type="species" reg="subabsentis">subabsentis</tp:taxon-name-part></tp:taxon-name></italic> Xu &amp; Li, 2008 and <italic><tp:taxon-name><tp:taxon-name-part taxon-name-part-type="genus" reg="Draconarius">D.</tp:taxon-name-part> <tp:taxon-name-part taxon-name-part-type="species" reg="tiantangensis">tiantangensis</tp:taxon-name-part></tp:taxon-name></italic> Xie &amp; Chen, 2011, all recorded from China. It seems that they are different from most <italic><tp:taxon-name><tp:taxon-name-part taxon-name-part-type="genus" reg="Draconarius">Draconarius</tp:taxon-name-part></tp:taxon-name></italic> which have a clear <abbrev xmlns:xlink="http://www.w3.org/1999/xlink" xlink:title="patellar apophysis" id="ABBRID0ERHAG" xlink:type="simple">PA</abbrev> in male palp. All of them are likely to belong to the same species group.</p></tp:treatment-sec><tp:treatment-sec sec-type="distribution" id="SECID0EVHAG"><title>Distribution.</title><p>Known only from the type locality in Jiangxi Province, China (Fig. <xref ref-type="fig" rid="F8">8</xref>).</p></tp:treatment-sec><tp:treatment-sec><!--Section generated to contain objects referenced in tp:taxon-treatment.--><fig id="F8" position="float" orientation="portrait"><object-id xmlns:xlink="http://www.w3.org/1999/xlink" content-type="doi" xlink:type="simple">10.3897/zookeys.1029.63060.figure8</object-id><object-id xmlns:xlink="http://www.w3.org/1999/xlink" content-type="arpha" xlink:type="simple">4A1FAE9D-12A5-5486-BCE7-771C2D1019F1</object-id><label>Figure 8.</label><caption><p>Type localities of <italic><tp:taxon-name><tp:taxon-name-part taxon-name-part-type="genus" reg="Coelotes">Coelotes</tp:taxon-name-part> <tp:taxon-name-part taxon-name-part-type="species" reg="septus">septus</tp:taxon-name-part></tp:taxon-name></italic><xref ref-type="bibr" rid="B23">Wang et al., 1990</xref>, <italic><tp:taxon-name><tp:taxon-name-part taxon-name-part-type="genus" reg="Draconarius">Draconarius</tp:taxon-name-part> <tp:taxon-name-part taxon-name-part-type="species" reg="lingdang">lingdang</tp:taxon-name-part></tp:taxon-name></italic> sp. nov., <italic><tp:taxon-name><tp:taxon-name-part taxon-name-part-type="genus" reg="Draconarius">D.</tp:taxon-name-part> <tp:taxon-name-part taxon-name-part-type="species" reg="substrophadatus">substrophadatus</tp:taxon-name-part></tp:taxon-name></italic> sp. nov., <italic><tp:taxon-name><tp:taxon-name-part taxon-name-part-type="genus" reg="Orumcekia">Orumcekia</tp:taxon-name-part> <tp:taxon-name-part taxon-name-part-type="species" reg="cipingensis">cipingensis</tp:taxon-name-part></tp:taxon-name></italic> sp. nov., and <italic><tp:taxon-name><tp:taxon-name-part taxon-name-part-type="genus" reg="Tonsilla">Tonsilla</tp:taxon-name-part> <tp:taxon-name-part taxon-name-part-type="species" reg="shuikouensis">shuikouensis</tp:taxon-name-part></tp:taxon-name></italic> sp. nov.</p></caption><graphic xmlns:xlink="http://www.w3.org/1999/xlink" xlink:href="zookeys-1029-093-g008.jpg" position="float" orientation="portrait" xlink:type="simple" id="oo_529555.jpg"><uri content-type="original_file" xlink:type="simple">https://binary.pensoft.net/fig/529555</uri></graphic></fig></tp:treatment-sec><ref-list><ref id="B23"><mixed-citation xmlns:xlink="http://www.w3.org/1999/xlink" xlink:type="simple"><person-group><name name-style="western"><surname>Wang</surname><given-names>JF</given-names></name><name name-style="western"><surname>Yin</surname><given-names>CM</given-names></name><name name-style="western"><surname>Peng</surname><given-names>XJ</given-names></name><name name-style="western"><surname>Xie</surname><given-names>LP</given-names></name></person-group> (<year>1990</year>) New species of the spiders of the genus <italic><tp:taxon-name><tp:taxon-name-part taxon-name-part-type="genus">Coelotes</tp:taxon-name-part></tp:taxon-name></italic> from China (<tp:taxon-name><tp:taxon-name-part taxon-name-part-type="order">Araneae</tp:taxon-name-part></tp:taxon-name>: <tp:taxon-name><tp:taxon-name-part taxon-name-part-type="family">Agelenidae</tp:taxon-name-part></tp:taxon-name>). In: Spiders in China: One Hundred New and Newly Recorded Species of the Families <tp:taxon-name><tp:taxon-name-part taxon-name-part-type="family">Araneidae</tp:taxon-name-part></tp:taxon-name> and <tp:taxon-name><tp:taxon-name-part taxon-name-part-type="family">Agelenidae</tp:taxon-name-part></tp:taxon-name>. Hunan Normal University Press, 172–253.</mixed-citation></ref></ref-list></tp:taxon-treatment>
