# Supplementary material for: Four new coelotine species (Araneae, Agelenidae, Coelotinae) from South China, with the first description of the male of Coelotes septus Wang, Yin, Peng & Xie, 1990
Source: Zookeys. 2021 Apr 8;1029:93–112. doi: 10.3897/zookeys.1029.63060 (PMC8050011; doi:10.3897/zookeys.1029.63060)
Supplement: XML Treatment for Draconarius substrophadatus [file zookeys.1029.63060-treatment3.xml]

<!DOCTYPE tp:taxon-treatment
  PUBLIC "-//TaxonX//DTD Taxonomic Treatment Publishing DTD v0 20100105//EN" "tax-treatment-NSO.dtd">
<tp:taxon-treatment xmlns:tp="http://www.plazi.org/taxpub"><tp:treatment-meta><kwd-group><label>Taxon classification</label><kwd><named-content xmlns:xlink="http://www.w3.org/1999/xlink" content-type="kingdom">Animalia</named-content></kwd><kwd><named-content xmlns:xlink="http://www.w3.org/1999/xlink" content-type="order">Araneae</named-content></kwd><kwd><named-content xmlns:xlink="http://www.w3.org/1999/xlink" content-type="family">Agelenidae</named-content></kwd></kwd-group><mixed-citation publication-type="journal"><person-group><name><surname>Liu</surname><given-names>Ji-he</given-names></name><name><surname>Xiao</surname><given-names>Yong-hong</given-names></name><name><surname>Zhang</surname><given-names>Meng-zhen</given-names></name><name><surname>Xu</surname><given-names>Xiang</given-names></name><name><surname>Liu</surname><given-names>Ke-ke</given-names></name></person-group><article-title>Four new coelotine species (<tp:taxon-name><tp:taxon-name-part taxon-name-part-type="order">Araneae</tp:taxon-name-part></tp:taxon-name>, <tp:taxon-name><tp:taxon-name-part taxon-name-part-type="family">Agelenidae</tp:taxon-name-part></tp:taxon-name>, <tp:taxon-name><tp:taxon-name-part taxon-name-part-type="genus" reg="Coelotinae">Coelotinae</tp:taxon-name-part></tp:taxon-name>) from South China, with the first description of the male of <italic><tp:taxon-name><tp:taxon-name-part taxon-name-part-type="genus" reg="Coelotes">Coelotes</tp:taxon-name-part> <tp:taxon-name-part taxon-name-part-type="species" reg="septus">septus</tp:taxon-name-part></tp:taxon-name></italic> Wang, Yin, Peng &amp; Xie, 1990</article-title><source>Zookeys</source><day>08</day><month>4</month><year>2021</year><volume>1029</volume><fpage>93</fpage><lpage>112</lpage><pub-id pub-id-type="doi">10.3897/zookeys.1029.63060</pub-id></mixed-citation></tp:treatment-meta><tp:nomenclature><tp:taxon-name><object-id xmlns:xlink="http://www.w3.org/1999/xlink" content-type="arpha" xlink:type="simple">FD87DF7C-8CC6-5ED4-9F9E-8194A7E56C39</object-id>
              <tp:taxon-name-part taxon-name-part-type="genus" reg="Draconarius">Draconarius</tp:taxon-name-part>
              <tp:taxon-name-part taxon-name-part-type="species" reg="substrophadatus">substrophadatus</tp:taxon-name-part>
              <object-id xmlns:xlink="http://www.w3.org/1999/xlink" content-type="zoobank" xlink:type="simple">http://zoobank.org/C6F360E9-8144-4878-9C84-502ADE78A6D5</object-id>
            </tp:taxon-name><tp:taxon-authority>K. Liu, J. Liu &amp; X. Xu</tp:taxon-authority><tp:taxon-status xmlns:xlink="http://www.w3.org/1999/xlink" xlink:type="simple">sp. nov.</tp:taxon-status><xref ref-type="fig" rid="F5">Figure 5</xref></tp:nomenclature><tp:treatment-sec sec-type="material" id="SECID0EMJAG"><title>Material examined.</title><p><bold><italic>Holotype</italic></bold> ♀, China, Jiangxi Prov., Ji’an City, Jinggangshan County Level City, Ciping Town, Dajing Village, Dajing Forest Farm, <named-content xmlns:xlink="http://www.w3.org/1999/xlink" content-type="dwc:verbatimCoordinates" xlink:type="simple"><named-content content-type="geo-json" specific-use="{&#34;type&#34;:&#34;Point&#34;,&#34;coordinates&#34;:[114.122000,26.570000]}" id="NCID0E1JAG" xlink:type="simple">26°34'12"N, 114°7'19.2"E</named-content></named-content>, 956 m, 27 Aug. 2015, Zhi-wu Chen et al. leg.</p></tp:treatment-sec><tp:treatment-sec sec-type="etymology" id="SECID0E6JAG"><title>Etymology.</title><p>The name refers to its similarity to <italic><tp:taxon-name><tp:taxon-name-part taxon-name-part-type="genus" reg="Draconarius">D.</tp:taxon-name-part> <tp:taxon-name-part taxon-name-part-type="species" reg="strophadatus">strophadatus</tp:taxon-name-part></tp:taxon-name></italic> (Zhu &amp; Wang, 1991).</p></tp:treatment-sec><tp:treatment-sec sec-type="diagnosis" id="SECID0EQKAG"><title>Diagnosis.</title><p>The female of this species is similar to that of <italic><tp:taxon-name><tp:taxon-name-part taxon-name-part-type="genus" reg="Draconarius">D.</tp:taxon-name-part> <tp:taxon-name-part taxon-name-part-type="species" reg="strophadatus">strophadatus</tp:taxon-name-part></tp:taxon-name></italic> in having the labium-like atrium, the long horn-shaped epigynal teeth and the waved copulatory ducts, but differs by the epigynal teeth separated by 1/2 their length (vs. 1/4 in <italic><tp:taxon-name><tp:taxon-name-part taxon-name-part-type="genus" reg="Draconarius">D.</tp:taxon-name-part> <tp:taxon-name-part taxon-name-part-type="species" reg="strophadatus">strophadatus</tp:taxon-name-part></tp:taxon-name></italic>) and the copulatory ducts from sub-anterior part of vulvae extending to median part forming a C-shaped turn (vs. from anterior part of vulvae extending to median part forming a S-shaped turn in <italic><tp:taxon-name><tp:taxon-name-part taxon-name-part-type="genus" reg="Draconarius">D.</tp:taxon-name-part> <tp:taxon-name-part taxon-name-part-type="species" reg="strophadatus">strophadatus</tp:taxon-name-part></tp:taxon-name></italic>) (Fig. <xref ref-type="fig" rid="F5">5C, D</xref>).</p><fig id="F5" position="float" orientation="portrait"><object-id xmlns:xlink="http://www.w3.org/1999/xlink" content-type="doi" xlink:type="simple">10.3897/zookeys.1029.63060.figure5</object-id><object-id xmlns:xlink="http://www.w3.org/1999/xlink" content-type="arpha" xlink:type="simple">30A8CAA3-4CFA-5CCD-8810-0CA11F577870</object-id><label>Figure 5.</label><caption><p><italic><tp:taxon-name><tp:taxon-name-part taxon-name-part-type="genus" reg="Draconarius">Draconarius</tp:taxon-name-part> <tp:taxon-name-part taxon-name-part-type="species" reg="substrophadatus">substrophadatus</tp:taxon-name-part></tp:taxon-name></italic> sp. nov., female holotype <bold>A</bold> habitus, dorsal view <bold>B</bold> same, ventral view <bold>C</bold> epigyne, ventral view <bold>D</bold> vulva, dorsal view. Scale bars: 1 mm (<bold>A, B</bold>); 0.1 mm (<bold>C, D</bold>). Abbreviations: <abbrev xmlns:xlink="http://www.w3.org/1999/xlink" xlink:title="atrium" id="ABBRID0E1MAG" xlink:type="simple">At</abbrev> – atrium, <abbrev xmlns:xlink="http://www.w3.org/1999/xlink" xlink:title="copulatory duct" id="ABBRID0E5MAG" xlink:type="simple">CD</abbrev> – copulatory duct, <abbrev xmlns:xlink="http://www.w3.org/1999/xlink" xlink:title="copulatory opening" id="ABBRID0ECNAG" xlink:type="simple">CO</abbrev> – copulatory opening, <abbrev xmlns:xlink="http://www.w3.org/1999/xlink" xlink:title="epigynal teeth" id="ABBRID0EGNAG" xlink:type="simple">ET</abbrev> – epigynal teeth, <abbrev xmlns:xlink="http://www.w3.org/1999/xlink" xlink:title="fertilization duct" id="ABBRID0EKNAG" xlink:type="simple">FD</abbrev> – fertilization duct, <abbrev xmlns:xlink="http://www.w3.org/1999/xlink" xlink:title="spermatheca" id="ABBRID0EONAG" xlink:type="simple">Spe</abbrev> – spermatheca.</p></caption><graphic xmlns:xlink="http://www.w3.org/1999/xlink" xlink:href="zookeys-1029-093-g005.jpg" position="float" orientation="portrait" xlink:type="simple" id="oo_529552.jpg"><uri content-type="original_file" xlink:type="simple">https://binary.pensoft.net/fig/529552</uri></graphic></fig></tp:treatment-sec><tp:treatment-sec sec-type="description" id="SECID0EXNAG"><title>Description.</title><p><bold><italic>Habitus</italic></bold> as in Fig. <xref ref-type="fig" rid="F5">5A, B</xref>. Total length 8.4. Carapace 3.74 long, 2.64 wide. Eye sizes and interdistances: <abbrev xmlns:xlink="http://www.w3.org/1999/xlink" xlink:title="anterior median eye" id="ABBRID0EGOAG" xlink:type="simple">AME</abbrev> 0.08; <abbrev xmlns:xlink="http://www.w3.org/1999/xlink" xlink:title="anterior lateral eye" id="ABBRID0EKOAG" xlink:type="simple">ALE</abbrev> 0.21; <abbrev xmlns:xlink="http://www.w3.org/1999/xlink" xlink:title="posterior median eye" id="ABBRID0EOOAG" xlink:type="simple">PME</abbrev> 0.14; <abbrev xmlns:xlink="http://www.w3.org/1999/xlink" xlink:title="posterior lateral eye" id="ABBRID0ESOAG" xlink:type="simple">PLE</abbrev> 0.19; <abbrev xmlns:xlink="http://www.w3.org/1999/xlink" xlink:title="anterior median eye" id="ABBRID0EWOAG" xlink:type="simple">AME</abbrev>–<abbrev xmlns:xlink="http://www.w3.org/1999/xlink" xlink:title="anterior median eye" id="ABBRID0E1OAG" xlink:type="simple">AME</abbrev> 0.06; <abbrev xmlns:xlink="http://www.w3.org/1999/xlink" xlink:title="anterior median eye" id="ABBRID0E5OAG" xlink:type="simple">AME</abbrev>–<abbrev xmlns:xlink="http://www.w3.org/1999/xlink" xlink:title="anterior lateral eye" id="ABBRID0ECPAG" xlink:type="simple">ALE</abbrev> 0.08; <abbrev xmlns:xlink="http://www.w3.org/1999/xlink" xlink:title="posterior median eye" id="ABBRID0EGPAG" xlink:type="simple">PME</abbrev>–<abbrev xmlns:xlink="http://www.w3.org/1999/xlink" xlink:title="posterior median eye" id="ABBRID0EKPAG" xlink:type="simple">PME</abbrev> 0.14; <abbrev xmlns:xlink="http://www.w3.org/1999/xlink" xlink:title="anterior lateral eye" id="ABBRID0EOPAG" xlink:type="simple">ALE</abbrev>–<abbrev xmlns:xlink="http://www.w3.org/1999/xlink" xlink:title="anterior lateral eye" id="ABBRID0ESPAG" xlink:type="simple">ALE</abbrev> 0.40; <abbrev xmlns:xlink="http://www.w3.org/1999/xlink" xlink:title="posterior median eye" id="ABBRID0EWPAG" xlink:type="simple">PME</abbrev>–<abbrev xmlns:xlink="http://www.w3.org/1999/xlink" xlink:title="posterior lateral eye" id="ABBRID0E1PAG" xlink:type="simple">PLE</abbrev> 0.13; <abbrev xmlns:xlink="http://www.w3.org/1999/xlink" xlink:title="posterior lateral eye" id="ABBRID0E5PAG" xlink:type="simple">PLE</abbrev>–<abbrev xmlns:xlink="http://www.w3.org/1999/xlink" xlink:title="posterior lateral eye" id="ABBRID0ECQAG" xlink:type="simple">PLE</abbrev> 0.59; <abbrev xmlns:xlink="http://www.w3.org/1999/xlink" xlink:title="anterior lateral eye" id="ABBRID0EGQAG" xlink:type="simple">ALE</abbrev>–<abbrev xmlns:xlink="http://www.w3.org/1999/xlink" xlink:title="posterior lateral eye" id="ABBRID0EKQAG" xlink:type="simple">PLE</abbrev> 0.13; <abbrev xmlns:xlink="http://www.w3.org/1999/xlink" xlink:title="anterior median eye" id="ABBRID0EOQAG" xlink:type="simple">AME</abbrev>–<abbrev xmlns:xlink="http://www.w3.org/1999/xlink" xlink:title="posterior median eye" id="ABBRID0ESQAG" xlink:type="simple">PME</abbrev> 0.15; <abbrev xmlns:xlink="http://www.w3.org/1999/xlink" xlink:title="anterior median eye" id="ABBRID0EWQAG" xlink:type="simple">AME</abbrev>–<abbrev xmlns:xlink="http://www.w3.org/1999/xlink" xlink:title="posterior lateral eye" id="ABBRID0E1QAG" xlink:type="simple">PLE</abbrev> 0.29. MOA: 0.41 long; 0.24 anterior width, 0.30 posterior width. Chelicerae with a large basial tubercle, three promarginal teeth (median largest) and two retromarginal teeth (proximal larger). Leg measurements: I 10.16 (2.72, 1.36, 2.2, 2.75, 1.13); II 8.59 (2.26, 1.05, 1.5, 2.45, 1.33); III 8.18 (2.31, 1, 1.81, 1.89, 1.17); IV 9.32 (2.5, 1.05, 2.28, 2.14, 1.35). Abdomen 4.48 long, 2.08 wide.</p><p><bold><italic>Coloration</italic>.</bold> Carapace yellow-brown, posteriorly with dark, narrow, radial stripes. Chelicerae dark yellow-brown. Endites, labium, and sternum dark yellow-brown. Legs yellow-brown. Abdomen brown, dorsally with six pale chevron stripes on the sub-medial part.</p><p><bold><italic>Epigyne</italic></bold> (Fig. <xref ref-type="fig" rid="F5">5C, D</xref>). Atrium, labium-like, arising from posterior. Epigynal teeth long, horn-like, located at anteromedian of epigynum. Copulatory openings located at sub-posterior part of the atrium, covered by a transverse plate. Copulatory ducts S-shaped, extending from sub-posterior to antero-lateral part of vulva, then back, connecting with anterolateral part of spermathecae. Spermathecae ampullate, separated by less than their lengths. Fertilization duct short, located posteriorly on spermathecae, curved posteriorly.</p><p><bold>Male.</bold> Unknown.</p></tp:treatment-sec><tp:treatment-sec sec-type="comments" id="SECID0EURAG"><title>Comments.</title><p>Unfortunately, only one specimen of <italic><tp:taxon-name><tp:taxon-name-part taxon-name-part-type="genus" reg="Draconarius">Draconarius</tp:taxon-name-part> <tp:taxon-name-part taxon-name-part-type="species" reg="substrophadatus">substrophadatus</tp:taxon-name-part></tp:taxon-name></italic> sp. nov. was found, as well as of <italic><tp:taxon-name><tp:taxon-name-part taxon-name-part-type="genus" reg="Draconarius">D.</tp:taxon-name-part> <tp:taxon-name-part taxon-name-part-type="species" reg="strophadatus">strophadatus</tp:taxon-name-part></tp:taxon-name></italic>. They share the similar characters of long epigynal teeth, the labium-like atrium located posteriorly, and the waved copulatory ducts, and the new species is tentatively placed in the genus <italic><tp:taxon-name><tp:taxon-name-part taxon-name-part-type="genus" reg="Draconarius">Draconarius</tp:taxon-name-part></tp:taxon-name></italic>. Hopefully, finding the males of these two species in the future will reveal their generic placement.</p></tp:treatment-sec><tp:treatment-sec sec-type="distribution" id="SECID0EXSAG"><title>Distribution.</title><p>Known only from the type locality in Jiangxi Province, China (Fig. <xref ref-type="fig" rid="F8">8</xref>).</p></tp:treatment-sec><tp:treatment-sec><!--Section generated to contain objects referenced in tp:taxon-treatment.--><fig id="F8" position="float" orientation="portrait"><object-id xmlns:xlink="http://www.w3.org/1999/xlink" content-type="doi" xlink:type="simple">10.3897/zookeys.1029.63060.figure8</object-id><object-id xmlns:xlink="http://www.w3.org/1999/xlink" content-type="arpha" xlink:type="simple">4A1FAE9D-12A5-5486-BCE7-771C2D1019F1</object-id><label>Figure 8.</label><caption><p>Type localities of <italic><tp:taxon-name><tp:taxon-name-part taxon-name-part-type="genus" reg="Coelotes">Coelotes</tp:taxon-name-part> <tp:taxon-name-part taxon-name-part-type="species" reg="septus">septus</tp:taxon-name-part></tp:taxon-name></italic><xref ref-type="bibr" rid="B23">Wang et al., 1990</xref>, <italic><tp:taxon-name><tp:taxon-name-part taxon-name-part-type="genus" reg="Draconarius">Draconarius</tp:taxon-name-part> <tp:taxon-name-part taxon-name-part-type="species" reg="lingdang">lingdang</tp:taxon-name-part></tp:taxon-name></italic> sp. nov., <italic><tp:taxon-name><tp:taxon-name-part taxon-name-part-type="genus" reg="Draconarius">D.</tp:taxon-name-part> <tp:taxon-name-part taxon-name-part-type="species" reg="substrophadatus">substrophadatus</tp:taxon-name-part></tp:taxon-name></italic> sp. nov., <italic><tp:taxon-name><tp:taxon-name-part taxon-name-part-type="genus" reg="Orumcekia">Orumcekia</tp:taxon-name-part> <tp:taxon-name-part taxon-name-part-type="species" reg="cipingensis">cipingensis</tp:taxon-name-part></tp:taxon-name></italic> sp. nov., and <italic><tp:taxon-name><tp:taxon-name-part taxon-name-part-type="genus" reg="Tonsilla">Tonsilla</tp:taxon-name-part> <tp:taxon-name-part taxon-name-part-type="species" reg="shuikouensis">shuikouensis</tp:taxon-name-part></tp:taxon-name></italic> sp. nov.</p></caption><graphic xmlns:xlink="http://www.w3.org/1999/xlink" xlink:href="zookeys-1029-093-g008.jpg" position="float" orientation="portrait" xlink:type="simple" id="oo_529555.jpg"><uri content-type="original_file" xlink:type="simple">https://binary.pensoft.net/fig/529555</uri></graphic></fig></tp:treatment-sec><ref-list><ref id="B23"><mixed-citation xmlns:xlink="http://www.w3.org/1999/xlink" xlink:type="simple"><person-group><name name-style="western"><surname>Wang</surname><given-names>JF</given-names></name><name name-style="western"><surname>Yin</surname><given-names>CM</given-names></name><name name-style="western"><surname>Peng</surname><given-names>XJ</given-names></name><name name-style="western"><surname>Xie</surname><given-names>LP</given-names></name></person-group> (<year>1990</year>) New species of the spiders of the genus <italic><tp:taxon-name><tp:taxon-name-part taxon-name-part-type="genus">Coelotes</tp:taxon-name-part></tp:taxon-name></italic> from China (<tp:taxon-name><tp:taxon-name-part taxon-name-part-type="order">Araneae</tp:taxon-name-part></tp:taxon-name>: <tp:taxon-name><tp:taxon-name-part taxon-name-part-type="family">Agelenidae</tp:taxon-name-part></tp:taxon-name>). In: Spiders in China: One Hundred New and Newly Recorded Species of the Families <tp:taxon-name><tp:taxon-name-part taxon-name-part-type="family">Araneidae</tp:taxon-name-part></tp:taxon-name> and <tp:taxon-name><tp:taxon-name-part taxon-name-part-type="family">Agelenidae</tp:taxon-name-part></tp:taxon-name>. Hunan Normal University Press, 172–253.</mixed-citation></ref></ref-list></tp:taxon-treatment>
