# Supplementary material for: Four new coelotine species (Araneae, Agelenidae, Coelotinae) from South China, with the first description of the male of Coelotes septus Wang, Yin, Peng & Xie, 1990
Source: Zookeys. 2021 Apr 8;1029:93–112. doi: 10.3897/zookeys.1029.63060 (PMC8050011; doi:10.3897/zookeys.1029.63060)
Supplement: XML Treatment for Orumcekia cipingensis [file zookeys.1029.63060-treatment4.xml]

<!DOCTYPE tp:taxon-treatment
  PUBLIC "-//TaxonX//DTD Taxonomic Treatment Publishing DTD v0 20100105//EN" "tax-treatment-NSO.dtd">
<tp:taxon-treatment xmlns:tp="http://www.plazi.org/taxpub"><tp:treatment-meta><kwd-group><label>Taxon classification</label><kwd><named-content xmlns:xlink="http://www.w3.org/1999/xlink" content-type="kingdom">Animalia</named-content></kwd><kwd><named-content xmlns:xlink="http://www.w3.org/1999/xlink" content-type="order">Araneae</named-content></kwd><kwd><named-content xmlns:xlink="http://www.w3.org/1999/xlink" content-type="family">Agelenidae</named-content></kwd></kwd-group><mixed-citation publication-type="journal"><person-group><name><surname>Liu</surname><given-names>Ji-he</given-names></name><name><surname>Xiao</surname><given-names>Yong-hong</given-names></name><name><surname>Zhang</surname><given-names>Meng-zhen</given-names></name><name><surname>Xu</surname><given-names>Xiang</given-names></name><name><surname>Liu</surname><given-names>Ke-ke</given-names></name></person-group><article-title>Four new coelotine species (<tp:taxon-name><tp:taxon-name-part taxon-name-part-type="order">Araneae</tp:taxon-name-part></tp:taxon-name>, <tp:taxon-name><tp:taxon-name-part taxon-name-part-type="family">Agelenidae</tp:taxon-name-part></tp:taxon-name>, <tp:taxon-name><tp:taxon-name-part taxon-name-part-type="genus" reg="Coelotinae">Coelotinae</tp:taxon-name-part></tp:taxon-name>) from South China, with the first description of the male of <italic><tp:taxon-name><tp:taxon-name-part taxon-name-part-type="genus" reg="Coelotes">Coelotes</tp:taxon-name-part> <tp:taxon-name-part taxon-name-part-type="species" reg="septus">septus</tp:taxon-name-part></tp:taxon-name></italic> Wang, Yin, Peng &amp; Xie, 1990</article-title><source>Zookeys</source><day>08</day><month>4</month><year>2021</year><volume>1029</volume><fpage>93</fpage><lpage>112</lpage><pub-id pub-id-type="doi">10.3897/zookeys.1029.63060</pub-id></mixed-citation></tp:treatment-meta><tp:nomenclature><tp:taxon-name><object-id xmlns:xlink="http://www.w3.org/1999/xlink" content-type="arpha" xlink:type="simple">9E565FD5-D05A-5E3D-A63E-F11AFC26BEA4</object-id>
              <tp:taxon-name-part taxon-name-part-type="genus" reg="Orumcekia">Orumcekia</tp:taxon-name-part>
              <tp:taxon-name-part taxon-name-part-type="species" reg="cipingensis">cipingensis</tp:taxon-name-part>
              <object-id xmlns:xlink="http://www.w3.org/1999/xlink" content-type="zoobank" xlink:type="simple">http://zoobank.org/C6FCE1D4-3FF6-4C32-940C-9B343F3D99BF</object-id>
            </tp:taxon-name><tp:taxon-authority>K. Liu, J. Liu &amp; X. Xu</tp:taxon-authority><tp:taxon-status xmlns:xlink="http://www.w3.org/1999/xlink" xlink:type="simple">sp. nov.</tp:taxon-status><xref ref-type="fig" rid="F6">Figure 6</xref></tp:nomenclature><tp:treatment-sec sec-type="material" id="SECID0ETWAG"><title>Material examined.</title><p><bold><italic>Holotype</italic></bold> ♀, China, Jiangxi Prov., Ji’an City, Jinggangshan County Level City, Ciping Town, near Youth Quality Training Camp, <named-content xmlns:xlink="http://www.w3.org/1999/xlink" content-type="dwc:verbatimCoordinates" xlink:type="simple"><named-content content-type="geo-json" specific-use="{&#34;type&#34;:&#34;Point&#34;,&#34;coordinates&#34;:[114.161811,26.586353]}" id="NCID0EBXAG" xlink:type="simple">26°35'10.87"N, 114°09'42.52"E</named-content></named-content>, 885 m, 27 Sep. 2018, Ke-ke Liu leg.</p></tp:treatment-sec><tp:treatment-sec sec-type="etymology" id="SECID0EGXAG"><title>Etymology.</title><p>The name refers to the type locality, Ciping Town; adjective.</p></tp:treatment-sec><tp:treatment-sec sec-type="diagnosis" id="SECID0ELXAG"><title>Diagnosis.</title><p>The female of this species is similar to that of <italic><tp:taxon-name><tp:taxon-name-part taxon-name-part-type="genus" reg="Orumcekia">O.</tp:taxon-name-part> <tp:taxon-name-part taxon-name-part-type="species" reg="gemata">gemata</tp:taxon-name-part></tp:taxon-name></italic> (Wang, 1994), the type species of the genus, in having the broad bugle-shaped copulatory ducts and touching sac-shaped posterior spermathecae, but differs by the longer copulatory duct with a spiral tube (vs. absent in <italic><tp:taxon-name><tp:taxon-name-part taxon-name-part-type="genus" reg="Orumcekia">O.</tp:taxon-name-part> <tp:taxon-name-part taxon-name-part-type="species" reg="gemata">gemata</tp:taxon-name-part></tp:taxon-name></italic>) and the sac-shaped spermathecae with the anterior peanut-shaped parts slightly separated from each other (vs. Y-shaped parts touching in <italic><tp:taxon-name><tp:taxon-name-part taxon-name-part-type="genus" reg="Orumcekia">O.</tp:taxon-name-part> <tp:taxon-name-part taxon-name-part-type="species" reg="gemata">gemata</tp:taxon-name-part></tp:taxon-name></italic>) (Fig. <xref ref-type="fig" rid="F6">6C, D</xref>).</p><fig id="F6" position="float" orientation="portrait"><object-id xmlns:xlink="http://www.w3.org/1999/xlink" content-type="doi" xlink:type="simple">10.3897/zookeys.1029.63060.figure6</object-id><object-id xmlns:xlink="http://www.w3.org/1999/xlink" content-type="arpha" xlink:type="simple">7E215ED8-20F1-5E8B-89D0-900A36A3C087</object-id><label>Figure 6.</label><caption><p><italic><tp:taxon-name><tp:taxon-name-part taxon-name-part-type="genus" reg="Orumcekia">Orumcekia</tp:taxon-name-part> <tp:taxon-name-part taxon-name-part-type="species" reg="cipingensis">cipingensis</tp:taxon-name-part></tp:taxon-name></italic> sp. nov., female holotype <bold>A</bold> habitus, dorsal view <bold>B</bold> same, ventral view <bold>C</bold> epigyne, ventral view <bold>D</bold> vulva, dorsal view. Scale bars: 1 mm (<bold>A, B</bold>); 0.1 mm (<bold>C, D</bold>). Abbreviations: <abbrev xmlns:xlink="http://www.w3.org/1999/xlink" xlink:title="atrium" id="ABBRID0EVZAG" xlink:type="simple">At</abbrev> – atrium, <abbrev xmlns:xlink="http://www.w3.org/1999/xlink" xlink:title="copulatory duct" id="ABBRID0EZZAG" xlink:type="simple">CD</abbrev> – copulatory duct, <abbrev xmlns:xlink="http://www.w3.org/1999/xlink" xlink:title="copulatory opening" id="ABBRID0E4ZAG" xlink:type="simple">CO</abbrev> – copulatory opening, <abbrev xmlns:xlink="http://www.w3.org/1999/xlink" xlink:title="fertilization duct" id="ABBRID0EB1AG" xlink:type="simple">FD</abbrev> – fertilization duct, <abbrev xmlns:xlink="http://www.w3.org/1999/xlink" xlink:title="glandular tubes" id="ABBRID0EF1AG" xlink:type="simple">GT</abbrev> – glandular tubes, <abbrev xmlns:xlink="http://www.w3.org/1999/xlink" xlink:title="spermatheca" id="ABBRID0EJ1AG" xlink:type="simple">Spe</abbrev> – spermatheca.</p></caption><graphic xmlns:xlink="http://www.w3.org/1999/xlink" xlink:href="zookeys-1029-093-g006.jpg" position="float" orientation="portrait" xlink:type="simple" id="oo_529553.jpg"><uri content-type="original_file" xlink:type="simple">https://binary.pensoft.net/fig/529553</uri></graphic></fig></tp:treatment-sec><tp:treatment-sec sec-type="description" id="SECID0ES1AG"><title>Description.</title><p><bold>Female. <italic>Habitus</italic></bold> as in Fig. <xref ref-type="fig" rid="F6">6A, B</xref>. Total length 7.71. Carapace 3.34 long, 2.40 wide. Eye sizes and interdistances: <abbrev xmlns:xlink="http://www.w3.org/1999/xlink" xlink:title="anterior median eye" id="ABBRID0EA2AG" xlink:type="simple">AME</abbrev> 0.14; <abbrev xmlns:xlink="http://www.w3.org/1999/xlink" xlink:title="anterior lateral eye" id="ABBRID0EE2AG" xlink:type="simple">ALE</abbrev> 0.21; <abbrev xmlns:xlink="http://www.w3.org/1999/xlink" xlink:title="posterior median eye" id="ABBRID0EI2AG" xlink:type="simple">PME</abbrev> 0.16; <abbrev xmlns:xlink="http://www.w3.org/1999/xlink" xlink:title="posterior lateral eye" id="ABBRID0EM2AG" xlink:type="simple">PLE</abbrev> 0.16; <abbrev xmlns:xlink="http://www.w3.org/1999/xlink" xlink:title="anterior median eye" id="ABBRID0EQ2AG" xlink:type="simple">AME</abbrev>–<abbrev xmlns:xlink="http://www.w3.org/1999/xlink" xlink:title="anterior median eye" id="ABBRID0EU2AG" xlink:type="simple">AME</abbrev> 0.19; <abbrev xmlns:xlink="http://www.w3.org/1999/xlink" xlink:title="anterior median eye" id="ABBRID0EY2AG" xlink:type="simple">AME</abbrev>–<abbrev xmlns:xlink="http://www.w3.org/1999/xlink" xlink:title="anterior lateral eye" id="ABBRID0E32AG" xlink:type="simple">ALE</abbrev> 0.10; <abbrev xmlns:xlink="http://www.w3.org/1999/xlink" xlink:title="posterior median eye" id="ABBRID0EA3AG" xlink:type="simple">PME</abbrev>–<abbrev xmlns:xlink="http://www.w3.org/1999/xlink" xlink:title="posterior median eye" id="ABBRID0EE3AG" xlink:type="simple">PME</abbrev> 0.19; <abbrev xmlns:xlink="http://www.w3.org/1999/xlink" xlink:title="anterior lateral eye" id="ABBRID0EI3AG" xlink:type="simple">ALE</abbrev>–<abbrev xmlns:xlink="http://www.w3.org/1999/xlink" xlink:title="anterior lateral eye" id="ABBRID0EM3AG" xlink:type="simple">ALE</abbrev> 0.61; <abbrev xmlns:xlink="http://www.w3.org/1999/xlink" xlink:title="posterior median eye" id="ABBRID0EQ3AG" xlink:type="simple">PME</abbrev>–<abbrev xmlns:xlink="http://www.w3.org/1999/xlink" xlink:title="posterior lateral eye" id="ABBRID0EU3AG" xlink:type="simple">PLE</abbrev> 0.27; <abbrev xmlns:xlink="http://www.w3.org/1999/xlink" xlink:title="posterior lateral eye" id="ABBRID0EY3AG" xlink:type="simple">PLE</abbrev>–<abbrev xmlns:xlink="http://www.w3.org/1999/xlink" xlink:title="posterior lateral eye" id="ABBRID0E33AG" xlink:type="simple">PLE</abbrev> 0.96; <abbrev xmlns:xlink="http://www.w3.org/1999/xlink" xlink:title="anterior lateral eye" id="ABBRID0EA4AG" xlink:type="simple">ALE</abbrev>–<abbrev xmlns:xlink="http://www.w3.org/1999/xlink" xlink:title="posterior lateral eye" id="ABBRID0EE4AG" xlink:type="simple">PLE</abbrev> 0.09; <abbrev xmlns:xlink="http://www.w3.org/1999/xlink" xlink:title="anterior median eye" id="ABBRID0EI4AG" xlink:type="simple">AME</abbrev>–<abbrev xmlns:xlink="http://www.w3.org/1999/xlink" xlink:title="posterior median eye" id="ABBRID0EM4AG" xlink:type="simple">PME</abbrev> 0.20; <abbrev xmlns:xlink="http://www.w3.org/1999/xlink" xlink:title="anterior median eye" id="ABBRID0EQ4AG" xlink:type="simple">AME</abbrev>–<abbrev xmlns:xlink="http://www.w3.org/1999/xlink" xlink:title="posterior lateral eye" id="ABBRID0EU4AG" xlink:type="simple">PLE</abbrev> 0.29. MOA: 0.46 long; 0.44 anterior width, 0.48 posterior width. Chelicerae with a large basial tubercle, three promarginal teeth (median largest) and five retromarginal teeth (distal largest). Leg measurements: I 9.74 (2.61, 1.21, 2.48, 2.33, 1.11); II 9.09 (2.67, 0.95, 2.12, 2.15, 1.20); III 7.5 (2.07, 0.94, 1.49, 2.03, 0.97); IV 9.88 (2.5, 1.18, 2.38, 2.47, 1.35). Abdomen 3.78 long, 2.09 wide.</p><p><bold><italic>Coloration</italic>.</bold> Carapace yellow-brown, posteriorly with radial stripes. Chelicerae red-brown. Endites, labium, and sternum yellow-brown. Legs yellow-brown. Abdomen brown, dorsally with six pale chevron stripes on sub-medial part.</p><p><bold><italic>Epigyne</italic></bold> (Fig. <xref ref-type="fig" rid="F6">6C, D</xref>). Atrium broad, subfan-shaped, extending from anterior to posterior. Copulatory openings located at mediolateral part of the atrium. Copulatory ducts, anterior part bugle-shaped, posterior part connecting with a spiral tub, longer than spermathecae. Glandular tubes clustered, located at anterior part of spermathecae. Spermathecae in two pairs, anterior spermathecae peanut-shaped, slightly separated, sloping postero-laterally; posterior spermathecae sac-shaped, distal parts touching. Fertilization duct short, located medially on spermathecae.</p></tp:treatment-sec><tp:treatment-sec sec-type="comments" id="SECID0EK5AG"><title>Comments.</title><p>A cluster of blind tubes located on the anterior part of the spermathecae of this species is unclear to us; we called them glandular tubes. They are probably homologous with spermathecal heads also originated from spermathecae.</p></tp:treatment-sec><tp:treatment-sec sec-type="distribution" id="SECID0EP5AG"><title>Distribution.</title><p>Known only from the type locality in Jiangxi Province, China (Fig. <xref ref-type="fig" rid="F8">8</xref>).</p></tp:treatment-sec><tp:treatment-sec><!--Section generated to contain objects referenced in tp:taxon-treatment.--><fig id="F8" position="float" orientation="portrait"><object-id xmlns:xlink="http://www.w3.org/1999/xlink" content-type="doi" xlink:type="simple">10.3897/zookeys.1029.63060.figure8</object-id><object-id xmlns:xlink="http://www.w3.org/1999/xlink" content-type="arpha" xlink:type="simple">4A1FAE9D-12A5-5486-BCE7-771C2D1019F1</object-id><label>Figure 8.</label><caption><p>Type localities of <italic><tp:taxon-name><tp:taxon-name-part taxon-name-part-type="genus" reg="Coelotes">Coelotes</tp:taxon-name-part> <tp:taxon-name-part taxon-name-part-type="species" reg="septus">septus</tp:taxon-name-part></tp:taxon-name></italic><xref ref-type="bibr" rid="B23">Wang et al., 1990</xref>, <italic><tp:taxon-name><tp:taxon-name-part taxon-name-part-type="genus" reg="Draconarius">Draconarius</tp:taxon-name-part> <tp:taxon-name-part taxon-name-part-type="species" reg="lingdang">lingdang</tp:taxon-name-part></tp:taxon-name></italic> sp. nov., <italic><tp:taxon-name><tp:taxon-name-part taxon-name-part-type="genus" reg="Draconarius">D.</tp:taxon-name-part> <tp:taxon-name-part taxon-name-part-type="species" reg="substrophadatus">substrophadatus</tp:taxon-name-part></tp:taxon-name></italic> sp. nov., <italic><tp:taxon-name><tp:taxon-name-part taxon-name-part-type="genus" reg="Orumcekia">Orumcekia</tp:taxon-name-part> <tp:taxon-name-part taxon-name-part-type="species" reg="cipingensis">cipingensis</tp:taxon-name-part></tp:taxon-name></italic> sp. nov., and <italic><tp:taxon-name><tp:taxon-name-part taxon-name-part-type="genus" reg="Tonsilla">Tonsilla</tp:taxon-name-part> <tp:taxon-name-part taxon-name-part-type="species" reg="shuikouensis">shuikouensis</tp:taxon-name-part></tp:taxon-name></italic> sp. nov.</p></caption><graphic xmlns:xlink="http://www.w3.org/1999/xlink" xlink:href="zookeys-1029-093-g008.jpg" position="float" orientation="portrait" xlink:type="simple" id="oo_529555.jpg"><uri content-type="original_file" xlink:type="simple">https://binary.pensoft.net/fig/529555</uri></graphic></fig></tp:treatment-sec><ref-list><ref id="B23"><mixed-citation xmlns:xlink="http://www.w3.org/1999/xlink" xlink:type="simple"><person-group><name name-style="western"><surname>Wang</surname><given-names>JF</given-names></name><name name-style="western"><surname>Yin</surname><given-names>CM</given-names></name><name name-style="western"><surname>Peng</surname><given-names>XJ</given-names></name><name name-style="western"><surname>Xie</surname><given-names>LP</given-names></name></person-group> (<year>1990</year>) New species of the spiders of the genus <italic><tp:taxon-name><tp:taxon-name-part taxon-name-part-type="genus">Coelotes</tp:taxon-name-part></tp:taxon-name></italic> from China (<tp:taxon-name><tp:taxon-name-part taxon-name-part-type="order">Araneae</tp:taxon-name-part></tp:taxon-name>: <tp:taxon-name><tp:taxon-name-part taxon-name-part-type="family">Agelenidae</tp:taxon-name-part></tp:taxon-name>). In: Spiders in China: One Hundred New and Newly Recorded Species of the Families <tp:taxon-name><tp:taxon-name-part taxon-name-part-type="family">Araneidae</tp:taxon-name-part></tp:taxon-name> and <tp:taxon-name><tp:taxon-name-part taxon-name-part-type="family">Agelenidae</tp:taxon-name-part></tp:taxon-name>. Hunan Normal University Press, 172–253.</mixed-citation></ref></ref-list></tp:taxon-treatment>
