# Supplementary material for: Four new coelotine species (Araneae, Agelenidae, Coelotinae) from South China, with the first description of the male of Coelotes septus Wang, Yin, Peng & Xie, 1990
Source: Zookeys. 2021 Apr 8;1029:93–112. doi: 10.3897/zookeys.1029.63060 (PMC8050011; doi:10.3897/zookeys.1029.63060)
Supplement: XML Treatment for Tonsilla shuikouensis [file zookeys.1029.63060-treatment5.xml]

<!DOCTYPE tp:taxon-treatment
  PUBLIC "-//TaxonX//DTD Taxonomic Treatment Publishing DTD v0 20100105//EN" "tax-treatment-NSO.dtd">
<tp:taxon-treatment xmlns:tp="http://www.plazi.org/taxpub"><tp:treatment-meta><kwd-group><label>Taxon classification</label><kwd><named-content xmlns:xlink="http://www.w3.org/1999/xlink" content-type="kingdom">Animalia</named-content></kwd><kwd><named-content xmlns:xlink="http://www.w3.org/1999/xlink" content-type="order">Araneae</named-content></kwd><kwd><named-content xmlns:xlink="http://www.w3.org/1999/xlink" content-type="family">Agelenidae</named-content></kwd></kwd-group><mixed-citation publication-type="journal"><person-group><name><surname>Liu</surname><given-names>Ji-he</given-names></name><name><surname>Xiao</surname><given-names>Yong-hong</given-names></name><name><surname>Zhang</surname><given-names>Meng-zhen</given-names></name><name><surname>Xu</surname><given-names>Xiang</given-names></name><name><surname>Liu</surname><given-names>Ke-ke</given-names></name></person-group><article-title>Four new coelotine species (<tp:taxon-name><tp:taxon-name-part taxon-name-part-type="order">Araneae</tp:taxon-name-part></tp:taxon-name>, <tp:taxon-name><tp:taxon-name-part taxon-name-part-type="family">Agelenidae</tp:taxon-name-part></tp:taxon-name>, <tp:taxon-name><tp:taxon-name-part taxon-name-part-type="genus" reg="Coelotinae">Coelotinae</tp:taxon-name-part></tp:taxon-name>) from South China, with the first description of the male of <italic><tp:taxon-name><tp:taxon-name-part taxon-name-part-type="genus" reg="Coelotes">Coelotes</tp:taxon-name-part> <tp:taxon-name-part taxon-name-part-type="species" reg="septus">septus</tp:taxon-name-part></tp:taxon-name></italic> Wang, Yin, Peng &amp; Xie, 1990</article-title><source>Zookeys</source><day>08</day><month>4</month><year>2021</year><volume>1029</volume><fpage>93</fpage><lpage>112</lpage><pub-id pub-id-type="doi">10.3897/zookeys.1029.63060</pub-id></mixed-citation></tp:treatment-meta><tp:nomenclature><tp:taxon-name><object-id xmlns:xlink="http://www.w3.org/1999/xlink" content-type="arpha" xlink:type="simple">2967B22C-C48B-576C-896D-31CE571E15E9</object-id>
              <tp:taxon-name-part taxon-name-part-type="genus" reg="Tonsilla">Tonsilla</tp:taxon-name-part>
              <tp:taxon-name-part taxon-name-part-type="species" reg="shuikouensis">shuikouensis</tp:taxon-name-part>
              <object-id xmlns:xlink="http://www.w3.org/1999/xlink" content-type="zoobank" xlink:type="simple">http://zoobank.org/243D9BAB-2626-4198-BAFD-46B49FFB2710</object-id>
            </tp:taxon-name><tp:taxon-authority>K. Liu, J. Liu &amp; X. Xu</tp:taxon-authority><tp:taxon-status xmlns:xlink="http://www.w3.org/1999/xlink" xlink:type="simple">sp. nov.</tp:taxon-status><xref ref-type="fig" rid="F7">Figure 7</xref></tp:nomenclature><tp:treatment-sec sec-type="material" id="SECID0EGABG"><title>Material examined.</title><p><bold><italic>Holotype</italic></bold> ♀, China, Jiangxi Prov., Ji’an City, Jinggangshan County Level City, Ciping Town, Xiajing Village, Shuikou Scenic Spot, <named-content xmlns:xlink="http://www.w3.org/1999/xlink" content-type="dwc:verbatimCoordinates" xlink:type="simple"><named-content content-type="geo-json" specific-use="{&#34;type&#34;:&#34;Point&#34;,&#34;coordinates&#34;:[114.461897,26.551342]}" id="NCID0EUABG" xlink:type="simple">26°33'04.83"N, 114°27'42.83"E</named-content></named-content>, 898 m, 7 Dec. 2013, Ke-ke Liu et al. leg.</p></tp:treatment-sec><tp:treatment-sec sec-type="etymology" id="SECID0EZABG"><title>Etymology.</title><p>The name refers to the type locality, Shuikou Scenic Spot; adjective.</p></tp:treatment-sec><tp:treatment-sec sec-type="diagnosis" id="SECID0E5ABG"><title>Diagnosis.</title><p>The female of this species resembles <italic><tp:taxon-name><tp:taxon-name-part taxon-name-part-type="genus" reg="Tonsilla">T.</tp:taxon-name-part> <tp:taxon-name-part taxon-name-part-type="species" reg="variegata">variegata</tp:taxon-name-part></tp:taxon-name></italic> (Wang, Yin, Peng &amp; Xie, 1990) in having the slightly separated horn-like epigynal teeth located at the antero-median margin of a large atrium, and the short copulatory duct and spermathecae aggregated at the posterior part of vulvae, but can be separated from it by the large heart-shaped epigynal atrium (vs. horseshoe-shaped in <italic><tp:taxon-name><tp:taxon-name-part taxon-name-part-type="genus" reg="Tonsilla">T.</tp:taxon-name-part> <tp:taxon-name-part taxon-name-part-type="species" reg="variegata">variegata</tp:taxon-name-part></tp:taxon-name></italic>) and the copulatory ducts arising from sub-posteromedian part of the epigyne (vs. sub-posterolateral in <italic><tp:taxon-name><tp:taxon-name-part taxon-name-part-type="genus" reg="Tonsilla">T.</tp:taxon-name-part> <tp:taxon-name-part taxon-name-part-type="species" reg="variegata">variegata</tp:taxon-name-part></tp:taxon-name></italic>),and spermathecal heads pointing submedially towards the dorsal copulatory openings (Fig. <xref ref-type="fig" rid="F7">7C, D</xref>).</p><fig id="F7" position="float" orientation="portrait"><object-id xmlns:xlink="http://www.w3.org/1999/xlink" content-type="doi" xlink:type="simple">10.3897/zookeys.1029.63060.figure7</object-id><object-id xmlns:xlink="http://www.w3.org/1999/xlink" content-type="arpha" xlink:type="simple">E1E5DA74-A2F6-51E9-A992-E6F413127759</object-id><label>Figure 7.</label><caption><p><italic><tp:taxon-name><tp:taxon-name-part taxon-name-part-type="genus" reg="Tonsilla">Tonsilla</tp:taxon-name-part> <tp:taxon-name-part taxon-name-part-type="species" reg="shuikouensis">shuikouensis</tp:taxon-name-part></tp:taxon-name></italic> sp. nov., female holotype <bold>A</bold> habitus, dorsal view <bold>B</bold> same, ventral view <bold>C</bold> epigyne, ventral view <bold>D</bold> vulva, dorsal view. Scale bars: 1 mm (<bold>A, B</bold>); 0.1 mm (<bold>C, D</bold>). Abbreviations: <abbrev xmlns:xlink="http://www.w3.org/1999/xlink" xlink:title="atrium" id="ABBRID0EIDBG" xlink:type="simple">At</abbrev> – atrium, <abbrev xmlns:xlink="http://www.w3.org/1999/xlink" xlink:title="copulatory duct" id="ABBRID0EMDBG" xlink:type="simple">CD</abbrev> – copulatory duct, <abbrev xmlns:xlink="http://www.w3.org/1999/xlink" xlink:title="copulatory opening" id="ABBRID0EQDBG" xlink:type="simple">CO</abbrev> – copulatory opening, <abbrev xmlns:xlink="http://www.w3.org/1999/xlink" xlink:title="epigynal teeth" id="ABBRID0EUDBG" xlink:type="simple">ET</abbrev> – epigynal teeth, <abbrev xmlns:xlink="http://www.w3.org/1999/xlink" xlink:title="fertilization duct" id="ABBRID0EYDBG" xlink:type="simple">FD</abbrev> – fertilization duct, <abbrev xmlns:xlink="http://www.w3.org/1999/xlink" xlink:title="spermathecal head" id="ABBRID0E3DBG" xlink:type="simple">SH</abbrev> – spermathecal head, <abbrev xmlns:xlink="http://www.w3.org/1999/xlink" xlink:title="spermatheca" id="ABBRID0EAEBG" xlink:type="simple">Spe</abbrev> – spermatheca.</p></caption><graphic xmlns:xlink="http://www.w3.org/1999/xlink" xlink:href="zookeys-1029-093-g007.jpg" position="float" orientation="portrait" xlink:type="simple" id="oo_529554.jpg"><uri content-type="original_file" xlink:type="simple">https://binary.pensoft.net/fig/529554</uri></graphic></fig></tp:treatment-sec><tp:treatment-sec sec-type="description" id="SECID0EJEBG"><title>Description.</title><p><bold>Female. <italic>Habitus</italic></bold> as in Fig. <xref ref-type="fig" rid="F7">7A, B</xref>. Total length 7.32. Carapace 3.02 long, 1.79 wide. Eye sizes and interdistances: <abbrev xmlns:xlink="http://www.w3.org/1999/xlink" xlink:title="anterior median eye" id="ABBRID0EXEBG" xlink:type="simple">AME</abbrev> 0.13; <abbrev xmlns:xlink="http://www.w3.org/1999/xlink" xlink:title="anterior lateral eye" id="ABBRID0E2EBG" xlink:type="simple">ALE</abbrev> 0.17; <abbrev xmlns:xlink="http://www.w3.org/1999/xlink" xlink:title="posterior median eye" id="ABBRID0E6EBG" xlink:type="simple">PME</abbrev> 0.16; <abbrev xmlns:xlink="http://www.w3.org/1999/xlink" xlink:title="posterior lateral eye" id="ABBRID0EDFBG" xlink:type="simple">PLE</abbrev> 0.17; <abbrev xmlns:xlink="http://www.w3.org/1999/xlink" xlink:title="anterior median eye" id="ABBRID0EHFBG" xlink:type="simple">AME</abbrev>–<abbrev xmlns:xlink="http://www.w3.org/1999/xlink" xlink:title="anterior median eye" id="ABBRID0ELFBG" xlink:type="simple">AME</abbrev> 0.10; <abbrev xmlns:xlink="http://www.w3.org/1999/xlink" xlink:title="anterior median eye" id="ABBRID0EPFBG" xlink:type="simple">AME</abbrev>–<abbrev xmlns:xlink="http://www.w3.org/1999/xlink" xlink:title="anterior lateral eye" id="ABBRID0ETFBG" xlink:type="simple">ALE</abbrev> 0.06; <abbrev xmlns:xlink="http://www.w3.org/1999/xlink" xlink:title="posterior median eye" id="ABBRID0EXFBG" xlink:type="simple">PME</abbrev>–<abbrev xmlns:xlink="http://www.w3.org/1999/xlink" xlink:title="posterior median eye" id="ABBRID0E2FBG" xlink:type="simple">PME</abbrev> 0.10; <abbrev xmlns:xlink="http://www.w3.org/1999/xlink" xlink:title="anterior lateral eye" id="ABBRID0E6FBG" xlink:type="simple">ALE</abbrev>–<abbrev xmlns:xlink="http://www.w3.org/1999/xlink" xlink:title="anterior lateral eye" id="ABBRID0EDGBG" xlink:type="simple">ALE</abbrev> 0.39; <abbrev xmlns:xlink="http://www.w3.org/1999/xlink" xlink:title="posterior median eye" id="ABBRID0EHGBG" xlink:type="simple">PME</abbrev>–<abbrev xmlns:xlink="http://www.w3.org/1999/xlink" xlink:title="posterior lateral eye" id="ABBRID0ELGBG" xlink:type="simple">PLE</abbrev> 0.11; <abbrev xmlns:xlink="http://www.w3.org/1999/xlink" xlink:title="posterior lateral eye" id="ABBRID0EPGBG" xlink:type="simple">PLE</abbrev>–<abbrev xmlns:xlink="http://www.w3.org/1999/xlink" xlink:title="posterior lateral eye" id="ABBRID0ETGBG" xlink:type="simple">PLE</abbrev> 0.56; <abbrev xmlns:xlink="http://www.w3.org/1999/xlink" xlink:title="anterior lateral eye" id="ABBRID0EXGBG" xlink:type="simple">ALE</abbrev>–<abbrev xmlns:xlink="http://www.w3.org/1999/xlink" xlink:title="posterior lateral eye" id="ABBRID0E2GBG" xlink:type="simple">PLE</abbrev> 0.08; <abbrev xmlns:xlink="http://www.w3.org/1999/xlink" xlink:title="anterior median eye" id="ABBRID0E6GBG" xlink:type="simple">AME</abbrev>–<abbrev xmlns:xlink="http://www.w3.org/1999/xlink" xlink:title="posterior median eye" id="ABBRID0EDHBG" xlink:type="simple">PME</abbrev> 0.06; <abbrev xmlns:xlink="http://www.w3.org/1999/xlink" xlink:title="anterior median eye" id="ABBRID0EHHBG" xlink:type="simple">AME</abbrev>–<abbrev xmlns:xlink="http://www.w3.org/1999/xlink" xlink:title="posterior lateral eye" id="ABBRID0ELHBG" xlink:type="simple">PLE</abbrev> 0.25. MOA: 0.21 long; 0.26 anterior width, 0.38 posterior width. Chelicerae with large basal tubercle, three promarginal teeth (median largest) and two retromarginal teeth (proximal larger). Leg measurements: I 6.17 (1.48, 0.85, 1.55, 1.46, 0.83); II 5.63 (1.36, 0.79, 1.29, 1.38, 0.81); III 4.75 (0.96, 0.74, 0.98, 1.40, 0.67); IV 6.41 (1.19, 0.93, 1.56, 1.91, 0.82). Pedicel 2.54. Abdomen 3.68 long, 2.72 wide.</p><p><bold><italic>Coloration</italic>.</bold> Carapace yellow-brown, posteriorly with dark radial stripes. Chelicerae, endites, labium, and sternum dark yellow-brown. Legs yellow-brown. Abdomen brown, dorsally with six pale chevron stripes on sub-medial part.</p><p><bold><italic>Epigyne</italic></bold> (Fig. <xref ref-type="fig" rid="F7">7C, D</xref>). Atrium, heart-shaped, rising from anterior to sub-posterior. Epigynal teeth thin and short, anteromedially located at the margin of atrium, separated by half length of epigynal teeth. Copulatory openings located at the posterior part of the atrium, separated by a narrow septum. Copulatory ducts ear-shaped, longer than epigynal teeth. Spermathecal heads finger-shaped, convergent, as long as half of epigynal teeth. Spermathecae sac-shaped, separated less than half of their lengths. Fertilization duct short, located posteriorly on spermathecae.</p><p><bold>Male.</bold> Unknown.</p></tp:treatment-sec><tp:treatment-sec sec-type="comments" id="SECID0EFIBG"><title>Comments.</title><p>This species is characterized by the large atrium anteriorly located and the thin and short epigynal teeth anteromedially located. These characters are similar to those of <italic><tp:taxon-name><tp:taxon-name-part taxon-name-part-type="genus" reg="Tonsilla">Tonsilla</tp:taxon-name-part></tp:taxon-name></italic> species. Thus, this new species is tentatively placed in the genus <italic><tp:taxon-name><tp:taxon-name-part taxon-name-part-type="genus" reg="Tonsilla">Tonsilla</tp:taxon-name-part></tp:taxon-name></italic> until their matching males are found.</p></tp:treatment-sec><tp:treatment-sec sec-type="distribution" id="SECID0EZIBG"><title>Distribution.</title><p>Known only from the type locality in Jiangxi Province, China (Fig. <xref ref-type="fig" rid="F8">8</xref>).</p><fig id="F8" position="float" orientation="portrait"><object-id xmlns:xlink="http://www.w3.org/1999/xlink" content-type="doi" xlink:type="simple">10.3897/zookeys.1029.63060.figure8</object-id><object-id xmlns:xlink="http://www.w3.org/1999/xlink" content-type="arpha" xlink:type="simple">4A1FAE9D-12A5-5486-BCE7-771C2D1019F1</object-id><label>Figure 8.</label><caption><p>Type localities of <italic><tp:taxon-name><tp:taxon-name-part taxon-name-part-type="genus" reg="Coelotes">Coelotes</tp:taxon-name-part> <tp:taxon-name-part taxon-name-part-type="species" reg="septus">septus</tp:taxon-name-part></tp:taxon-name></italic><xref ref-type="bibr" rid="B23">Wang et al., 1990</xref>, <italic><tp:taxon-name><tp:taxon-name-part taxon-name-part-type="genus" reg="Draconarius">Draconarius</tp:taxon-name-part> <tp:taxon-name-part taxon-name-part-type="species" reg="lingdang">lingdang</tp:taxon-name-part></tp:taxon-name></italic> sp. nov., <italic><tp:taxon-name><tp:taxon-name-part taxon-name-part-type="genus" reg="Draconarius">D.</tp:taxon-name-part> <tp:taxon-name-part taxon-name-part-type="species" reg="substrophadatus">substrophadatus</tp:taxon-name-part></tp:taxon-name></italic> sp. nov., <italic><tp:taxon-name><tp:taxon-name-part taxon-name-part-type="genus" reg="Orumcekia">Orumcekia</tp:taxon-name-part> <tp:taxon-name-part taxon-name-part-type="species" reg="cipingensis">cipingensis</tp:taxon-name-part></tp:taxon-name></italic> sp. nov., and <italic><tp:taxon-name><tp:taxon-name-part taxon-name-part-type="genus" reg="Tonsilla">Tonsilla</tp:taxon-name-part> <tp:taxon-name-part taxon-name-part-type="species" reg="shuikouensis">shuikouensis</tp:taxon-name-part></tp:taxon-name></italic> sp. nov.</p></caption><graphic xmlns:xlink="http://www.w3.org/1999/xlink" xlink:href="zookeys-1029-093-g008.jpg" position="float" orientation="portrait" xlink:type="simple" id="oo_529555.jpg"><uri content-type="original_file" xlink:type="simple">https://binary.pensoft.net/fig/529555</uri></graphic></fig></tp:treatment-sec><ref-list><ref id="B23"><mixed-citation xmlns:xlink="http://www.w3.org/1999/xlink" xlink:type="simple"><person-group><name name-style="western"><surname>Wang</surname><given-names>JF</given-names></name><name name-style="western"><surname>Yin</surname><given-names>CM</given-names></name><name name-style="western"><surname>Peng</surname><given-names>XJ</given-names></name><name name-style="western"><surname>Xie</surname><given-names>LP</given-names></name></person-group> (<year>1990</year>) New species of the spiders of the genus <italic><tp:taxon-name><tp:taxon-name-part taxon-name-part-type="genus">Coelotes</tp:taxon-name-part></tp:taxon-name></italic> from China (<tp:taxon-name><tp:taxon-name-part taxon-name-part-type="order">Araneae</tp:taxon-name-part></tp:taxon-name>: <tp:taxon-name><tp:taxon-name-part taxon-name-part-type="family">Agelenidae</tp:taxon-name-part></tp:taxon-name>). In: Spiders in China: One Hundred New and Newly Recorded Species of the Families <tp:taxon-name><tp:taxon-name-part taxon-name-part-type="family">Araneidae</tp:taxon-name-part></tp:taxon-name> and <tp:taxon-name><tp:taxon-name-part taxon-name-part-type="family">Agelenidae</tp:taxon-name-part></tp:taxon-name>. Hunan Normal University Press, 172–253.</mixed-citation></ref></ref-list></tp:taxon-treatment>
